# Supplementary material for: Integrative linkage and recombination analysis of 25 X-STRs across 7 linkage groups using pedigree-based and SNP-based strategies
Source: Front Genet. 2025 Dec 18;16:1727583. doi: 10.3389/fgene.2025.1727583 (PMC12755858; doi:10.3389/fgene.2025.1727583)
Supplement: Supplementary file 1 [file Table1.xlsx]

## Sheet: Table S1
Table S1. The physical and genetic location of 25 X-STRs in 7 linkage groups
Cytogenetic location	X-STR	Linkage group	physical location (bp)*	Genetic location (cM)*	Motif Length
p 22.31	DXS10135	LG1	9338302	20.36	4
	DXS8378	LG1	9402262	20.58	4
	DXSF02	LG1	9431115	20.68	4
p 21.1	DXSF07	LG2	35255200	63.58	4
	DXSF08	LG2	35270053	63.58	4
	DXSF09	LG2	35513180	63.68	4
q 12	DXS10079	LG3	67496081	91.58	4
	DXSF13	LG3	67519663	91.58	5
	DXS10074	LG3	67757345	91.61	4
	DXS10075	LG3	67778384	91.7	4
q 21.31	DXSF15	LG4	87064149	99.58	4
	DXS6803	LG4	87176196	99.63	4
	DXSF18	LG4	87326314	99.72	4
	DXSF19	LG4	87611661	99.96	5
q 23	DXSF28	LG5	115397279	126.92	4
	DXSF29	LG5	115435011	126.99	4
	DXSF33	LG5	116381302	127.96	4
q 26.2	DXS10103	LG6	134284959	149.66	4
	DXS10102	LG6	134406063	149.83	4
q 26.3	HPRTB	LG6	134481509	149.96	4
	DXS10101	LG6	134520485	150.02	4
q 28	DXS10146	LG7	150403932	184.11	4
	DXS10134	LG7	150481846	184.34	4
	DXS10147	LG7	150495207	184.39	4
	DXS7423	LG7	150542522	184.57	4
*the phisical and genetic location is from hg38 and Rutgers Map v3, repectively.

## Sheet: Table S2
Table S2. The detail of 25 X-STRs in 7 linkage groups
Locus	Primer sequence（5'-3')	STR sequence structure(New locus)	The genetype of 2800M
DXS10103	GCATGCACATACACATAACTAGATAGACT		18
	GAAACAGAACCAGGGGAATGAA
DXSF02	GGCATTGCTGGAGAAGAAATATACAC	[ATAG]n	10.3
	TGCCTTGAGTTATGATTACACCACTTC
DXSF15	GATATAAAAGCTATCTCAATGTCCGATG	[TCTA]n	9
	CATAATGTCCTCCAGATTTATTTGTGTT
DXSF13	GTATTGTCTGTGATTATTTTCAGCAGTG	[TGTAT]n	15
	GTGGATTTCCAATTTTATTTCACTATCAG
DXSF28	CTGCAGTCCAAGCTACTCTACTCAG	[AAAG]n [AAGG]n [AAAG]n	21
	CATATAATGGCGTTTCGTTGATAAGTC
DXSF29	CCAGAGTGACATCATTTTAAAACCAAC	[AATA]n	10
	CAAGGAACGTGCCTTGTTAGTCT
DXS10102	ATGTCCTCCAGTTTTCCTTTTG		15
	AACATCTGAAATTGCCACTTACT
DXSF09	GCATCAGGCAATGGACTTATTACAG	[ATAG]n	15
	CTATGGAATGTATCCGCCAAGAAC
DXS10146	TGCCTTGCCCTTCCTACCT		28
	AAAAAGAAAGAAAGACAGAGAAAGAAAGA
DXS10147	TAGGAGGTGAAGGTTGTGGTG		8
	GGGAAGCTGAAGGCAGATAAT
DXSF18	CTCCCCTGGTTCTCAAGCTTTTAG	[ATAG]n	11
	CAAGCTAAAGCTGAAAAGCTGACTT
DXS10134	GTGGCGTTGCCTGCAGTTTC		38
	GCCCCTGCTTTCAATTCTTTC
DXSF19	GATGATGGCCCCATAAGATT	[TACTA]n	7
	TCCCAGTGGCAGGTTTCT
DXS6803	GGAACATATGCTACTTTATCTCGATAG		13
	CACCTAGAAATGTGCTTTGACAGG
DXSF07	CTATGTTCTCTGACCACAATATGTAATTTC	[ATAG]n	7
	CTGCTTAAAATTCCATTTTATTTCATTGATAG
DXS10075	CCTAGACAAGTGTTTTTCCAAGTTATTG		18
	TTCTCAGTTGCACAGAACCTAGAATAC
DXS10074	TTGTTGTGATCTCCAGTACATGGACT		21
	GAGGGTGGAGACCATGTCATGT
HPRTB	GAGGGCAGTAGCTTTCAGCTTAAAC		12
	ATGCCACAGATAATACACATCCCC
DXS8378	CGATCAAGTGTCTGCACTAAGTTTG		12
	CTGCTCCTGGCAGGTCACTATC
DXS7423	GTCACACAAATAAATGAATGAGTATGTGG		15
	CCTTTATCACCCAGATTTCCTCC
DXS10079	GTGACCAAGTGAGACCAAAAAAAGAG		19
	GTTCAGTTTGCTAGTATTTTGTTGAGAAC
DXS10101	GGTACATGTGGGAGTTCATGATACTA		32
	CACCTTCTTATTTAGGCTTATCCTGA
DXSF08	CCTTTGGATTTCGTTTTTGAGCA	[ATAG]n	10
	GATGTCCTATTATGGGACTTCTGAAAC
DXS10135	GAAACTAAAGTCAAATGGGGCTACA		28
	CTAGGGTTGCTAAACAGGTACCAGTA
DXSF33	TTTTATGTTTCCTTTTCATCTCC	[TCTA]n [TCTG]n [TCTA]n	12
	ACCAGCAGCCCCTCTGT

## Sheet: Table S3
Table S3. The MLOD of the 25 X-STR pairs in 7 linkage groups
	DXS10135	DXS8378	DXSF02	DXSF07	DXSF08	DXSF09	DXS10079	DXSF13	DXS10074	DXS10075	DXSF15	DXS6803	DXSF18	DXSF19	DXSF28	DXSF29	DXSF33	DXS10103	DXS10102	HPRTB	DXS10101	DXS10146	DXS10134	DXS10147	DXS7423
DXS10135		5.58726	7.5057	0.09007	0	0.17692	0.34704	0.087	0	0	0	0	0.18562	0.39576	0	0.16181	0.31834	0	0	0	0	0.19997	0	0.34704	0.66767
DXS8378			5.03155	0.13339	0	0.26471	0.71523	0.39862	0.21797	0.06166	0.52099	0.47004	0.41009	0.77059	0.07836	0.59428	0.69736	0	0	0	0	0.27489	0.21797	0.15449	0.83598
DXSF02				0	0	0	0	0	0	0	0	0	0	0.28931	0	0	0.08138	0	0	0	0	0.54586	0.43946	1.62755	1.12224
DXSF07					7.14137	3.04208	0.26102	0.59428	0.62632	0.44834	0.08854	0	0.12974	0	0	0.32855	0	0	0	0	0	0.29064	0.44239	0.30838	0.07685
DXSF08						5.58726	0.39576	1.58447	0.95922	1.01332	0	0	0.19524	0.27489	0	0.15564	0	0	0	0	0	0	0	0	0
DXSF09							0.30385	0	0.29067	0	0	0	0	0.14585	0.06314	0.62632	0.13815	0	0	0	0	0.23668	0.34758	0	0.16427
DXS10079								9.17186	7.00225	5.45505	0.72137	1.00812	0.45767	0.90363	0	0	0	0	0	0	0	0	0	0	0.21797
DXSF13									7.68123	5.15799	1.73782	1.54075	0.36102	1.22282	0	0	0	0	0	0	0	0	0	0	0
DXS10074										7.4296	0.41531	0.53981	0.44933	1.07959	0	0	0	0	0	0	0	0.14352	0	0	0.09007
DXS10075											0.64735	0.37418	0.64116	1.33965	0	0.13815	0	0	0.52913	0	0	0	0	0	0.1148
DXSF15												8.42649	5.88506	6.1264	0	0	0.35207	0	0	0	0	0	0	0	0
DXS6803													5.09261	9.32928	0.06314	0	0.34621	0	0.20596	0	0	0	0	0	0
DXSF18														8.05908	0	0.13815	0.46113	0	0.19524	0	0	0	0	0	0
DXSF19															0	0	0.84477	0	0	0	0	0	0	0	0
DXSF28																8.57015	4.30534	1.08689	0.69881	0.99086	1.55903	0.49541	0.49541	0.52913	0.64144
DXSF29																	5.86592	0.54867	0.66155	0.59001	0.41531	1.45891	2.67756	0.74892	0.76638
DXSF33																		0.20658	0.125	0.29064	0.8882	0.20675	0.16035	0	0
DXS10103																			8.23379	6.63352	7.18454	0.12089	0	0.41208	0.17589
DXS10102																				6.68348	6.43621	0	0	0.17692	0.10739
HPRTB																					7.78246	0.17692	0.13124	0.35207	0
DXS10101																						0	0	0	0
DXS10146																							13.8435	8.2434	10.5331
DXS10134																								8.24883	9.02838
DXS10147																									6.41084
DXS7423

## Sheet: Table S4
Table S4. The R^2 value with average distance of X-SNPs of different chromosome
Average Distance(kb)	R^2	Chromosome	Average Distance(kb)	R^2	Chromosome	Average Distance(kb)	R^2	Chromosome	Average Distance(kb)	R^2	Chromosome
0.01	0.355655	chrX	0.01	0.276017	chr1	0.01	0.27496	chr10	0.01	0.272923	chr21
0.02	0.207236	chrX	0.02	0.177403	chr1	0.02	0.187054	chr10	0.02	0.185725	chr21
0.03	0.169785	chrX	0.03	0.162377	chr1	0.03	0.16983	chr10	0.03	0.174774	chr21
0.04	0.158663	chrX	0.04	0.157342	chr1	0.04	0.163711	chr10	0.04	0.166071	chr21
0.05	0.148085	chrX	0.05	0.151058	chr1	0.05	0.159663	chr10	0.05	0.164788	chr21
0.06	0.148128	chrX	0.06	0.148951	chr1	0.06	0.152343	chr10	0.06	0.163276	chr21
0.07	0.142803	chrX	0.07	0.14705	chr1	0.07	0.15399	chr10	0.07	0.15865	chr21
0.08	0.142199	chrX	0.08	0.148058	chr1	0.08	0.152218	chr10	0.08	0.163886	chr21
0.09	0.141259	chrX	0.09	0.146294	chr1	0.09	0.149921	chr10	0.09	0.159404	chr21
0.1	0.143853	chrX	0.1	0.144916	chr1	0.1	0.150362	chr10	0.1	0.156577	chr21
0.2	0.136315	chrX	0.2	0.142137	chr1	0.2	0.147938	chr10	0.2	0.153625	chr21
0.3	0.132854	chrX	0.3	0.139748	chr1	0.3	0.144524	chr10	0.3	0.148793	chr21
0.4	0.129823	chrX	0.4	0.13698	chr1	0.4	0.142799	chr10	0.4	0.146943	chr21
0.5	0.127097	chrX	0.5	0.13575	chr1	0.5	0.139879	chr10	0.5	0.144496	chr21
0.6	0.125735	chrX	0.6	0.133953	chr1	0.6	0.137354	chr10	0.6	0.14124	chr21
0.7	0.12332	chrX	0.7	0.132186	chr1	0.7	0.136476	chr10	0.7	0.139802	chr21
0.8	0.122448	chrX	0.8	0.130438	chr1	0.8	0.134901	chr10	0.8	0.135975	chr21
0.9	0.12172	chrX	0.9	0.129094	chr1	0.9	0.132891	chr10	0.9	0.135301	chr21
1	0.119677	chrX	1	0.126848	chr1	1	0.131917	chr10	1	0.13141	chr21
1.1	0.11808	chrX	1.1	0.126228	chr1	1.1	0.129965	chr10	1.1	0.131915	chr21
1.2	0.116915	chrX	1.2	0.124667	chr1	1.2	0.128774	chr10	1.2	0.130033	chr21
1.3	0.115222	chrX	1.3	0.123783	chr1	1.3	0.126776	chr10	1.3	0.128194	chr21
1.4	0.114772	chrX	1.4	0.122213	chr1	1.4	0.126212	chr10	1.4	0.126265	chr21
1.5	0.114366	chrX	1.5	0.120681	chr1	1.5	0.124684	chr10	1.5	0.127187	chr21
1.6	0.113238	chrX	1.6	0.119989	chr1	1.6	0.122465	chr10	1.6	0.123228	chr21
1.7	0.111302	chrX	1.7	0.119024	chr1	1.7	0.121877	chr10	1.7	0.123016	chr21
1.8	0.111331	chrX	1.8	0.117494	chr1	1.8	0.120886	chr10	1.8	0.122006	chr21
1.9	0.11123	chrX	1.9	0.11703	chr1	1.9	0.120191	chr10	1.9	0.120782	chr21
2	0.110602	chrX	2	0.115691	chr1	2	0.119512	chr10	2	0.120447	chr21
2.1	0.108929	chrX	2.1	0.115435	chr1	2.1	0.119129	chr10	2.1	0.118088	chr21
2.2	0.107435	chrX	2.2	0.114178	chr1	2.2	0.117511	chr10	2.2	0.115751	chr21
2.3	0.107147	chrX	2.3	0.113038	chr1	2.3	0.116455	chr10	2.3	0.114902	chr21
2.4	0.106497	chrX	2.4	0.112209	chr1	2.4	0.115463	chr10	2.4	0.11503	chr21
2.5	0.106418	chrX	2.5	0.111466	chr1	2.5	0.114785	chr10	2.5	0.113443	chr21
2.6	0.106262	chrX	2.6	0.110246	chr1	2.6	0.114072	chr10	2.6	0.111628	chr21
2.7	0.105399	chrX	2.7	0.109485	chr1	2.7	0.113872	chr10	2.7	0.110633	chr21
2.8	0.104947	chrX	2.8	0.108683	chr1	2.8	0.111967	chr10	2.8	0.110011	chr21
2.9	0.104513	chrX	2.9	0.108192	chr1	2.9	0.111331	chr10	2.9	0.108594	chr21
3	0.104141	chrX	3	0.107519	chr1	3	0.110054	chr10	3	0.107741	chr21
3.1	0.102971	chrX	3.1	0.106759	chr1	3.1	0.109358	chr10	3.1	0.107971	chr21
3.2	0.102099	chrX	3.2	0.105764	chr1	3.2	0.108213	chr10	3.2	0.106201	chr21
3.3	0.102019	chrX	3.3	0.10515	chr1	3.3	0.107838	chr10	3.3	0.105667	chr21
3.4	0.101297	chrX	3.4	0.104593	chr1	3.4	0.106958	chr10	3.4	0.103781	chr21
3.5	0.10069	chrX	3.5	0.103692	chr1	3.5	0.10652	chr10	3.5	0.104245	chr21
3.6	0.10111	chrX	3.6	0.103359	chr1	3.6	0.104422	chr10	3.6	0.102482	chr21
3.7	0.0995952	chrX	3.7	0.102781	chr1	3.7	0.104609	chr10	3.7	0.102417	chr21
3.8	0.0991685	chrX	3.8	0.101744	chr1	3.8	0.105033	chr10	3.8	0.101045	chr21
3.9	0.0981295	chrX	3.9	0.100969	chr1	3.9	0.103898	chr10	3.9	0.0997977	chr21
4	0.0981661	chrX	4	0.100376	chr1	4	0.103368	chr10	4	0.097978	chr21
4.1	0.0972323	chrX	4.1	0.0998401	chr1	4.1	0.102621	chr10	4.1	0.0978496	chr21
4.2	0.0971985	chrX	4.2	0.0993711	chr1	4.2	0.101757	chr10	4.2	0.0970658	chr21
4.3	0.0971817	chrX	4.3	0.0984448	chr1	4.3	0.100482	chr10	4.3	0.09621	chr21
4.4	0.0969498	chrX	4.4	0.0987163	chr1	4.4	0.100424	chr10	4.4	0.0951677	chr21
4.5	0.0954157	chrX	4.5	0.0979232	chr1	4.5	0.100093	chr10	4.5	0.0952502	chr21
4.6	0.095874	chrX	4.6	0.0965234	chr1	4.6	0.0989456	chr10	4.6	0.0937414	chr21
4.7	0.095091	chrX	4.7	0.0966026	chr1	4.7	0.098529	chr10	4.7	0.0935955	chr21
4.8	0.0948949	chrX	4.8	0.0956976	chr1	4.8	0.0981864	chr10	4.8	0.0933282	chr21
4.9	0.0944004	chrX	4.9	0.0954238	chr1	4.9	0.0966904	chr10	4.9	0.0921641	chr21
5	0.093045	chrX	5	0.0944007	chr1	5	0.097256	chr10	5	0.0907738	chr21
5.1	0.0940397	chrX	5.1	0.0935477	chr1	5.1	0.0965389	chr10	5.1	0.0900009	chr21
5.2	0.093156	chrX	5.2	0.0935752	chr1	5.2	0.0953184	chr10	5.2	0.0899517	chr21
5.3	0.0933233	chrX	5.3	0.0930526	chr1	5.3	0.0954246	chr10	5.3	0.0890958	chr21
5.4	0.0922877	chrX	5.4	0.0924459	chr1	5.4	0.0940978	chr10	5.4	0.0899897	chr21
5.5	0.0924461	chrX	5.5	0.092385	chr1	5.5	0.0938687	chr10	5.5	0.0885869	chr21
5.6	0.0918341	chrX	5.6	0.0917389	chr1	5.6	0.0938854	chr10	5.6	0.0885153	chr21
5.7	0.091676	chrX	5.7	0.0913439	chr1	5.7	0.0935918	chr10	5.7	0.0866413	chr21
5.8	0.0904393	chrX	5.8	0.0907273	chr1	5.8	0.092682	chr10	5.8	0.0880123	chr21
5.9	0.0904171	chrX	5.9	0.0899374	chr1	5.9	0.0924306	chr10	5.9	0.0862124	chr21
6	0.0897877	chrX	6	0.0897058	chr1	6	0.0919087	chr10	6	0.0872454	chr21
6.1	0.0904206	chrX	6.1	0.0894672	chr1	6.1	0.0923954	chr10	6.1	0.0858149	chr21
6.2	0.0895608	chrX	6.2	0.0887151	chr1	6.2	0.090617	chr10	6.2	0.0853254	chr21
6.3	0.0883597	chrX	6.3	0.0883121	chr1	6.3	0.090483	chr10	6.3	0.0840169	chr21
6.4	0.0893542	chrX	6.4	0.0879574	chr1	6.4	0.0900045	chr10	6.4	0.0834599	chr21
6.5	0.0891788	chrX	6.5	0.0875088	chr1	6.5	0.0894709	chr10	6.5	0.0844883	chr21
6.6	0.0885149	chrX	6.6	0.0870013	chr1	6.6	0.0895264	chr10	6.6	0.0835703	chr21
6.7	0.0889454	chrX	6.7	0.0866302	chr1	6.7	0.088417	chr10	6.7	0.0829251	chr21
6.8	0.0876503	chrX	6.8	0.0862043	chr1	6.8	0.0889737	chr10	6.8	0.0815588	chr21
6.9	0.0873664	chrX	6.9	0.0858736	chr1	6.9	0.0879805	chr10	6.9	0.0811893	chr21
7	0.0871619	chrX	7	0.0854643	chr1	7	0.0872439	chr10	7	0.0804803	chr21
7.1	0.085835	chrX	7.1	0.0848556	chr1	7.1	0.0869672	chr10	7.1	0.0807788	chr21
7.2	0.0863949	chrX	7.2	0.0846693	chr1	7.2	0.0870129	chr10	7.2	0.0816173	chr21
7.3	0.0848058	chrX	7.3	0.084473	chr1	7.3	0.0868473	chr10	7.3	0.0803409	chr21
7.4	0.0854074	chrX	7.4	0.0839686	chr1	7.4	0.0851154	chr10	7.4	0.0793039	chr21
7.5	0.0859219	chrX	7.5	0.0834592	chr1	7.5	0.0852277	chr10	7.5	0.0780927	chr21
7.6	0.084764	chrX	7.6	0.0831601	chr1	7.6	0.0843796	chr10	7.6	0.0787338	chr21
7.7	0.0835898	chrX	7.7	0.0824095	chr1	7.7	0.0845514	chr10	7.7	0.0770361	chr21
7.8	0.0837489	chrX	7.8	0.0824054	chr1	7.8	0.083073	chr10	7.8	0.0775669	chr21
7.9	0.084924	chrX	7.9	0.0817911	chr1	7.9	0.0839794	chr10	7.9	0.0762763	chr21
8	0.0835572	chrX	8	0.0812196	chr1	8	0.0828818	chr10	8	0.0768938	chr21
8.1	0.0833284	chrX	8.1	0.0812268	chr1	8.1	0.0826473	chr10	8.1	0.0750787	chr21
8.2	0.0833924	chrX	8.2	0.0804471	chr1	8.2	0.082981	chr10	8.2	0.0760411	chr21
8.3	0.0837328	chrX	8.3	0.0798058	chr1	8.3	0.0823848	chr10	8.3	0.0748052	chr21
8.4	0.0828957	chrX	8.4	0.0797385	chr1	8.4	0.0813431	chr10	8.4	0.0750154	chr21
8.5	0.0820624	chrX	8.5	0.0791964	chr1	8.5	0.0819102	chr10	8.5	0.073727	chr21
8.6	0.0828497	chrX	8.6	0.0789742	chr1	8.6	0.0809021	chr10	8.6	0.0742011	chr21
8.7	0.0809055	chrX	8.7	0.0788223	chr1	8.7	0.0811682	chr10	8.7	0.0729762	chr21
8.8	0.0812668	chrX	8.8	0.0786298	chr1	8.8	0.0794781	chr10	8.8	0.0734965	chr21
8.9	0.0809484	chrX	8.9	0.0781158	chr1	8.9	0.0795689	chr10	8.9	0.0727497	chr21
9	0.0812476	chrX	9	0.078181	chr1	9	0.0797879	chr10	9	0.0735467	chr21
9.1	0.080958	chrX	9.1	0.0778505	chr1	9.1	0.079885	chr10	9.1	0.0720798	chr21
9.2	0.079318	chrX	9.2	0.0773407	chr1	9.2	0.0788803	chr10	9.2	0.071268	chr21
9.3	0.0809799	chrX	9.3	0.0766812	chr1	9.3	0.0792337	chr10	9.3	0.0716047	chr21
9.4	0.0797911	chrX	9.4	0.0764465	chr1	9.4	0.0776434	chr10	9.4	0.0707846	chr21
9.5	0.0802841	chrX	9.5	0.0764214	chr1	9.5	0.0777475	chr10	9.5	0.0699523	chr21
9.6	0.0794168	chrX	9.6	0.0760322	chr1	9.6	0.0777068	chr10	9.6	0.0698546	chr21
9.7	0.0798153	chrX	9.7	0.0754271	chr1	9.7	0.0774091	chr10	9.7	0.0702534	chr21
9.8	0.0796596	chrX	9.8	0.0757315	chr1	9.8	0.0763839	chr10	9.8	0.0693963	chr21
9.9	0.0788478	chrX	9.9	0.0750844	chr1	9.9	0.0768779	chr10	9.9	0.0703261	chr21
10	0.0780064	chrX	10	0.0748347	chr1	10	0.0761092	chr10	10	0.0685201	chr21
10.1	0.0787231	chrX	10.1	0.0744381	chr1	10.1	0.0765865	chr10	10.1	0.0677945	chr21
10.2	0.0775062	chrX	10.2	0.0743711	chr1	10.2	0.0761267	chr10	10.2	0.0677833	chr21
10.3	0.0764701	chrX	10.3	0.0735861	chr1	10.3	0.0754041	chr10	10.3	0.0687816	chr21
10.4	0.0780679	chrX	10.4	0.0737598	chr1	10.4	0.0751861	chr10	10.4	0.067605	chr21
10.5	0.07828	chrX	10.5	0.073374	chr1	10.5	0.0749159	chr10	10.5	0.0667837	chr21
10.6	0.0764936	chrX	10.6	0.0732633	chr1	10.6	0.0741472	chr10	10.6	0.0668374	chr21
10.7	0.0773139	chrX	10.7	0.0731548	chr1	10.7	0.0744065	chr10	10.7	0.066055	chr21
10.8	0.0761903	chrX	10.8	0.0727475	chr1	10.8	0.0747548	chr10	10.8	0.0654828	chr21
10.9	0.0756719	chrX	10.9	0.0720568	chr1	10.9	0.0743	chr10	10.9	0.0661461	chr21
11	0.0754354	chrX	11	0.072241	chr1	11	0.0737241	chr10	11	0.0652538	chr21
11.1	0.0754837	chrX	11.1	0.0717348	chr1	11.1	0.0736165	chr10	11.1	0.0645274	chr21
11.2	0.0760237	chrX	11.2	0.0714374	chr1	11.2	0.0726134	chr10	11.2	0.0643573	chr21
11.3	0.0755906	chrX	11.3	0.0710771	chr1	11.3	0.0719795	chr10	11.3	0.0644854	chr21
11.4	0.0756756	chrX	11.4	0.0709239	chr1	11.4	0.0721902	chr10	11.4	0.0634645	chr21
11.5	0.0743568	chrX	11.5	0.0707365	chr1	11.5	0.0724444	chr10	11.5	0.0631083	chr21
11.6	0.074917	chrX	11.6	0.0698135	chr1	11.6	0.0719645	chr10	11.6	0.063369	chr21
11.7	0.0745054	chrX	11.7	0.070237	chr1	11.7	0.0716897	chr10	11.7	0.063221	chr21
11.8	0.07421	chrX	11.8	0.0697291	chr1	11.8	0.0711003	chr10	11.8	0.0624879	chr21
11.9	0.0745447	chrX	11.9	0.0693579	chr1	11.9	0.07088	chr10	11.9	0.0628278	chr21
12	0.0747139	chrX	12	0.0695272	chr1	12	0.0700244	chr10	12	0.0613038	chr21
12.1	0.0749898	chrX	12.1	0.0690577	chr1	12.1	0.07051	chr10	12.1	0.0624528	chr21
12.2	0.0737447	chrX	12.2	0.0691673	chr1	12.2	0.0708385	chr10	12.2	0.0618655	chr21
12.3	0.0730504	chrX	12.3	0.0687094	chr1	12.3	0.0699402	chr10	12.3	0.0613698	chr21
12.4	0.0732465	chrX	12.4	0.0682395	chr1	12.4	0.069489	chr10	12.4	0.0608758	chr21
12.5	0.0727101	chrX	12.5	0.0682829	chr1	12.5	0.07001	chr10	12.5	0.0604685	chr21
12.6	0.0725356	chrX	12.6	0.0676403	chr1	12.6	0.068444	chr10	12.6	0.0594111	chr21
12.7	0.0740172	chrX	12.7	0.067796	chr1	12.7	0.0687939	chr10	12.7	0.0601732	chr21
12.8	0.0725211	chrX	12.8	0.0672248	chr1	12.8	0.068444	chr10	12.8	0.0589941	chr21
12.9	0.0719832	chrX	12.9	0.0671298	chr1	12.9	0.0685848	chr10	12.9	0.0590833	chr21
13	0.0717893	chrX	13	0.0668122	chr1	13	0.0675324	chr10	13	0.0590058	chr21
13.1	0.0716066	chrX	13.1	0.0664229	chr1	13.1	0.0682588	chr10	13.1	0.0585975	chr21
13.2	0.0712683	chrX	13.2	0.0663622	chr1	13.2	0.0673944	chr10	13.2	0.0588788	chr21
13.3	0.0717093	chrX	13.3	0.066805	chr1	13.3	0.0669401	chr10	13.3	0.0577281	chr21
13.4	0.0703881	chrX	13.4	0.0668296	chr1	13.4	0.0673662	chr10	13.4	0.0579887	chr21
13.5	0.07117	chrX	13.5	0.0661913	chr1	13.5	0.0670394	chr10	13.5	0.0573021	chr21
13.6	0.0714695	chrX	13.6	0.0654884	chr1	13.6	0.0666521	chr10	13.6	0.0575266	chr21
13.7	0.0707982	chrX	13.7	0.065078	chr1	13.7	0.0668923	chr10	13.7	0.057671	chr21
13.8	0.0704356	chrX	13.8	0.0653436	chr1	13.8	0.0659135	chr10	13.8	0.056706	chr21
13.9	0.0707352	chrX	13.9	0.0659349	chr1	13.9	0.0667622	chr10	13.9	0.0570804	chr21
14	0.0700777	chrX	14	0.0645565	chr1	14	0.0659778	chr10	14	0.0568661	chr21
14.1	0.0708614	chrX	14.1	0.0646269	chr1	14.1	0.0656244	chr10	14.1	0.0561111	chr21
14.2	0.0699578	chrX	14.2	0.0646912	chr1	14.2	0.0658128	chr10	14.2	0.0553393	chr21
14.3	0.0689727	chrX	14.3	0.0642672	chr1	14.3	0.0652086	chr10	14.3	0.0557142	chr21
14.4	0.069701	chrX	14.4	0.0643041	chr1	14.4	0.0655063	chr10	14.4	0.0554042	chr21
14.5	0.0692355	chrX	14.5	0.0639505	chr1	14.5	0.0651789	chr10	14.5	0.0559288	chr21
14.6	0.0698689	chrX	14.6	0.0634341	chr1	14.6	0.0647439	chr10	14.6	0.0538536	chr21
14.7	0.0690031	chrX	14.7	0.0634113	chr1	14.7	0.0641275	chr10	14.7	0.0548179	chr21
14.8	0.0691512	chrX	14.8	0.063661	chr1	14.8	0.0643054	chr10	14.8	0.0549555	chr21
14.9	0.0700683	chrX	14.9	0.0630801	chr1	14.9	0.0647487	chr10	14.9	0.0545996	chr21
15	0.0678792	chrX	15	0.062627	chr1	15	0.0639152	chr10	15	0.0544035	chr21
15.1	0.0683903	chrX	15.1	0.0626938	chr1	15.1	0.0633067	chr10	15.1	0.0533491	chr21
15.2	0.0683154	chrX	15.2	0.0625275	chr1	15.2	0.0635639	chr10	15.2	0.0544645	chr21
15.3	0.068774	chrX	15.3	0.0624561	chr1	15.3	0.0630216	chr10	15.3	0.0543972	chr21
15.4	0.0677416	chrX	15.4	0.0625179	chr1	15.4	0.0629875	chr10	15.4	0.0538214	chr21
15.5	0.0682879	chrX	15.5	0.0620464	chr1	15.5	0.0634316	chr10	15.5	0.0538553	chr21
15.6	0.0677575	chrX	15.6	0.0617525	chr1	15.6	0.0624911	chr10	15.6	0.0530666	chr21
15.7	0.0680397	chrX	15.7	0.0613769	chr1	15.7	0.0627349	chr10	15.7	0.0528082	chr21
15.8	0.067859	chrX	15.8	0.0615128	chr1	15.8	0.0621676	chr10	15.8	0.0528405	chr21
15.9	0.0668139	chrX	15.9	0.0612028	chr1	15.9	0.062186	chr10	15.9	0.0528767	chr21
16	0.0674105	chrX	16	0.0608329	chr1	16	0.0618562	chr10	16	0.0524782	chr21
16.1	0.0665586	chrX	16.1	0.0606677	chr1	16.1	0.0620918	chr10	16.1	0.0527446	chr21
16.2	0.0663176	chrX	16.2	0.0605756	chr1	16.2	0.061783	chr10	16.2	0.0519361	chr21
16.3	0.0667107	chrX	16.3	0.0602035	chr1	16.3	0.0621524	chr10	16.3	0.0508482	chr21
16.4	0.0667005	chrX	16.4	0.059991	chr1	16.4	0.0613603	chr10	16.4	0.0513242	chr21
16.5	0.066493	chrX	16.5	0.05998	chr1	16.5	0.0608237	chr10	16.5	0.051958	chr21
16.6	0.0671747	chrX	16.6	0.0599096	chr1	16.6	0.06111	chr10	16.6	0.0515285	chr21
16.7	0.0662643	chrX	16.7	0.0598327	chr1	16.7	0.0611884	chr10	16.7	0.0512013	chr21
16.8	0.0661459	chrX	16.8	0.0594001	chr1	16.8	0.060385	chr10	16.8	0.0509264	chr21
16.9	0.0658935	chrX	16.9	0.0595936	chr1	16.9	0.0605091	chr10	16.9	0.0514857	chr21
17	0.0656368	chrX	17	0.0592814	chr1	17	0.0601678	chr10	17	0.0502626	chr21
17.1	0.0653875	chrX	17.1	0.0594332	chr1	17.1	0.0601614	chr10	17.1	0.0503175	chr21
17.2	0.066087	chrX	17.2	0.0591202	chr1	17.2	0.059544	chr10	17.2	0.0498571	chr21
17.3	0.0650611	chrX	17.3	0.0588367	chr1	17.3	0.0595923	chr10	17.3	0.05011	chr21
17.4	0.0648391	chrX	17.4	0.0586183	chr1	17.4	0.0593217	chr10	17.4	0.0500583	chr21
17.5	0.0643461	chrX	17.5	0.0587495	chr1	17.5	0.0592006	chr10	17.5	0.0490072	chr21
17.6	0.0651743	chrX	17.6	0.0582297	chr1	17.6	0.059513	chr10	17.6	0.0497692	chr21
17.7	0.0647664	chrX	17.7	0.0581319	chr1	17.7	0.0589882	chr10	17.7	0.0489923	chr21
17.8	0.0644621	chrX	17.8	0.0581294	chr1	17.8	0.059116	chr10	17.8	0.0494972	chr21
17.9	0.0643876	chrX	17.9	0.0576643	chr1	17.9	0.0588294	chr10	17.9	0.0483812	chr21
18	0.0647774	chrX	18	0.0577397	chr1	18	0.0581292	chr10	18	0.048467	chr21
18.1	0.0639849	chrX	18.1	0.0570859	chr1	18.1	0.058136	chr10	18.1	0.0486434	chr21
18.2	0.0647765	chrX	18.2	0.0574631	chr1	18.2	0.0580108	chr10	18.2	0.0485126	chr21
18.3	0.063787	chrX	18.3	0.0573623	chr1	18.3	0.0582743	chr10	18.3	0.0482343	chr21
18.4	0.0637477	chrX	18.4	0.0573586	chr1	18.4	0.0575021	chr10	18.4	0.0482696	chr21
18.5	0.0631758	chrX	18.5	0.0569594	chr1	18.5	0.057466	chr10	18.5	0.0483487	chr21
18.6	0.0640285	chrX	18.6	0.0568552	chr1	18.6	0.0575881	chr10	18.6	0.0477314	chr21
18.7	0.0635928	chrX	18.7	0.0564304	chr1	18.7	0.0572439	chr10	18.7	0.0475606	chr21
18.8	0.0632106	chrX	18.8	0.0562952	chr1	18.8	0.0569977	chr10	18.8	0.0477617	chr21
18.9	0.0625053	chrX	18.9	0.0562112	chr1	18.9	0.0566098	chr10	18.9	0.0475765	chr21
19	0.063565	chrX	19	0.0555443	chr1	19	0.056796	chr10	19	0.0465369	chr21
19.1	0.0634662	chrX	19.1	0.0559737	chr1	19.1	0.0571047	chr10	19.1	0.046704	chr21
19.2	0.0627336	chrX	19.2	0.0558639	chr1	19.2	0.057184	chr10	19.2	0.0465607	chr21
19.3	0.0629057	chrX	19.3	0.0551337	chr1	19.3	0.0566406	chr10	19.3	0.0469344	chr21
19.4	0.0622643	chrX	19.4	0.0554175	chr1	19.4	0.0557498	chr10	19.4	0.0457257	chr21
19.5	0.0626283	chrX	19.5	0.0552348	chr1	19.5	0.0558291	chr10	19.5	0.0464404	chr21
19.6	0.0626172	chrX	19.6	0.0556631	chr1	19.6	0.056033	chr10	19.6	0.045678	chr21
19.7	0.0621418	chrX	19.7	0.0549998	chr1	19.7	0.0554921	chr10	19.7	0.0455051	chr21
19.8	0.0618534	chrX	19.8	0.0546749	chr1	19.8	0.0553579	chr10	19.8	0.045761	chr21
19.9	0.0621096	chrX	19.9	0.0542799	chr1	19.9	0.0551247	chr10	19.9	0.0457999	chr21
20	0.0617347	chrX	20	0.0548763	chr1	20	0.0547362	chr10	20	0.0461981	chr21
20.1	0.0612044	chrX	20.1	0.0548828	chr1	20.1	0.0555157	chr10	20.1	0.0455185	chr21
20.2	0.0620001	chrX	20.2	0.054442	chr1	20.2	0.0552354	chr10	20.2	0.0451858	chr21
20.3	0.0614203	chrX	20.3	0.0542441	chr1	20.3	0.0548778	chr10	20.3	0.0443908	chr21
20.4	0.061903	chrX	20.4	0.0537514	chr1	20.4	0.0543517	chr10	20.4	0.0445886	chr21
20.5	0.0617132	chrX	20.5	0.0538045	chr1	20.5	0.0546133	chr10	20.5	0.0448102	chr21
20.6	0.0611692	chrX	20.6	0.0537262	chr1	20.6	0.0544027	chr10	20.6	0.0444864	chr21
20.7	0.0611407	chrX	20.7	0.0535766	chr1	20.7	0.0542216	chr10	20.7	0.0442502	chr21
20.8	0.0610936	chrX	20.8	0.0532923	chr1	20.8	0.054335	chr10	20.8	0.044079	chr21
20.9	0.0608756	chrX	20.9	0.0533377	chr1	20.9	0.0539141	chr10	20.9	0.0440602	chr21
21	0.0606911	chrX	21	0.0532308	chr1	21	0.0535326	chr10	21	0.0442861	chr21
21.1	0.0605743	chrX	21.1	0.0532839	chr1	21.1	0.0534201	chr10	21.1	0.0441158	chr21
21.2	0.0605986	chrX	21.2	0.0529727	chr1	21.2	0.0535303	chr10	21.2	0.0436915	chr21
21.3	0.0610792	chrX	21.3	0.0526571	chr1	21.3	0.053329	chr10	21.3	0.0440419	chr21
21.4	0.0595829	chrX	21.4	0.0523962	chr1	21.4	0.0532592	chr10	21.4	0.0429326	chr21
21.5	0.0607999	chrX	21.5	0.0524534	chr1	21.5	0.0530945	chr10	21.5	0.043374	chr21
21.6	0.0594951	chrX	21.6	0.0524203	chr1	21.6	0.0529775	chr10	21.6	0.0435464	chr21
21.7	0.0596821	chrX	21.7	0.0522623	chr1	21.7	0.0517232	chr10	21.7	0.0427396	chr21
21.8	0.059778	chrX	21.8	0.0522745	chr1	21.8	0.0518806	chr10	21.8	0.0428604	chr21
21.9	0.0597835	chrX	21.9	0.0518979	chr1	21.9	0.0524042	chr10	21.9	0.0426587	chr21
22	0.059829	chrX	22	0.0523205	chr1	22	0.0525357	chr10	22	0.0426879	chr21
22.1	0.0593086	chrX	22.1	0.051813	chr1	22.1	0.0521747	chr10	22.1	0.0426495	chr21
22.2	0.0592134	chrX	22.2	0.0513299	chr1	22.2	0.0518993	chr10	22.2	0.042064	chr21
22.3	0.058681	chrX	22.3	0.051538	chr1	22.3	0.0522229	chr10	22.3	0.041685	chr21
22.4	0.05876	chrX	22.4	0.0512056	chr1	22.4	0.0517931	chr10	22.4	0.0418033	chr21
22.5	0.0588868	chrX	22.5	0.0513232	chr1	22.5	0.0518216	chr10	22.5	0.0418373	chr21
22.6	0.0585118	chrX	22.6	0.0510575	chr1	22.6	0.0517822	chr10	22.6	0.0419117	chr21
22.7	0.0585086	chrX	22.7	0.0509302	chr1	22.7	0.0515379	chr10	22.7	0.0409382	chr21
22.8	0.0584083	chrX	22.8	0.0509228	chr1	22.8	0.0518293	chr10	22.8	0.0414716	chr21
22.9	0.0580701	chrX	22.9	0.0505885	chr1	22.9	0.0513676	chr10	22.9	0.0410782	chr21
23	0.0588371	chrX	23	0.0506135	chr1	23	0.0506643	chr10	23	0.0408062	chr21
23.1	0.0589032	chrX	23.1	0.0507488	chr1	23.1	0.051007	chr10	23.1	0.0407791	chr21
23.2	0.0589235	chrX	23.2	0.0502815	chr1	23.2	0.0506948	chr10	23.2	0.0401674	chr21
23.3	0.0580946	chrX	23.3	0.0506244	chr1	23.3	0.05106	chr10	23.3	0.0406946	chr21
23.4	0.0577362	chrX	23.4	0.0501849	chr1	23.4	0.0509848	chr10	23.4	0.0407825	chr21
23.5	0.0583799	chrX	23.5	0.0501048	chr1	23.5	0.0507157	chr10	23.5	0.0402555	chr21
23.6	0.0576287	chrX	23.6	0.050086	chr1	23.6	0.0504337	chr10	23.6	0.0407426	chr21
23.7	0.0583905	chrX	23.7	0.0499329	chr1	23.7	0.0504486	chr10	23.7	0.0400484	chr21
23.8	0.0564422	chrX	23.8	0.049611	chr1	23.8	0.0502882	chr10	23.8	0.0401132	chr21
23.9	0.0574513	chrX	23.9	0.0498565	chr1	23.9	0.0507066	chr10	23.9	0.040893	chr21
24	0.0578433	chrX	24	0.0497273	chr1	24	0.0498616	chr10	24	0.0400066	chr21
24.1	0.0571215	chrX	24.1	0.0492316	chr1	24.1	0.0498189	chr10	24.1	0.0396708	chr21
24.2	0.0575537	chrX	24.2	0.0493937	chr1	24.2	0.0501489	chr10	24.2	0.0397428	chr21
24.3	0.0575895	chrX	24.3	0.049104	chr1	24.3	0.0502255	chr10	24.3	0.0395727	chr21
24.4	0.0572509	chrX	24.4	0.0488732	chr1	24.4	0.048953	chr10	24.4	0.0394354	chr21
24.5	0.0568617	chrX	24.5	0.0488575	chr1	24.5	0.0493541	chr10	24.5	0.0398923	chr21
24.6	0.0570259	chrX	24.6	0.0488315	chr1	24.6	0.0492036	chr10	24.6	0.0395939	chr21
24.7	0.0567435	chrX	24.7	0.0484457	chr1	24.7	0.0485901	chr10	24.7	0.0395337	chr21
24.8	0.0562875	chrX	24.8	0.0484664	chr1	24.8	0.0487239	chr10	24.8	0.0399459	chr21
24.9	0.0564102	chrX	24.9	0.0481578	chr1	24.9	0.0487144	chr10	24.9	0.0387357	chr21
25	0.0561698	chrX	25	0.0483745	chr1	25	0.0490036	chr10	25	0.0390446	chr21
25.1	0.0562532	chrX	25.1	0.0483807	chr1	25.1	0.0486925	chr10	25.1	0.0389052	chr21
25.2	0.0556487	chrX	25.2	0.0481432	chr1	25.2	0.0486238	chr10	25.2	0.0390451	chr21
25.3	0.0560644	chrX	25.3	0.0479833	chr1	25.3	0.0484965	chr10	25.3	0.0383064	chr21
25.4	0.0556346	chrX	25.4	0.0476358	chr1	25.4	0.047997	chr10	25.4	0.0381911	chr21
25.5	0.0552266	chrX	25.5	0.0480459	chr1	25.5	0.0486412	chr10	25.5	0.0387377	chr21
25.6	0.0560592	chrX	25.6	0.0475818	chr1	25.6	0.0482	chr10	25.6	0.0379592	chr21
25.7	0.055776	chrX	25.7	0.0477864	chr1	25.7	0.0482244	chr10	25.7	0.0378991	chr21
25.8	0.0559242	chrX	25.8	0.0473707	chr1	25.8	0.0476853	chr10	25.8	0.03765	chr21
25.9	0.0558688	chrX	25.9	0.047209	chr1	25.9	0.0478429	chr10	25.9	0.0372073	chr21
26	0.05543	chrX	26	0.0471283	chr1	26	0.0475717	chr10	26	0.0375975	chr21
26.1	0.0547251	chrX	26.1	0.0470419	chr1	26.1	0.0480256	chr10	26.1	0.0378558	chr21
26.2	0.055466	chrX	26.2	0.0468886	chr1	26.2	0.04701	chr10	26.2	0.0378778	chr21
26.3	0.0552403	chrX	26.3	0.0469229	chr1	26.3	0.046715	chr10	26.3	0.0373053	chr21
26.4	0.0550773	chrX	26.4	0.0470549	chr1	26.4	0.0469638	chr10	26.4	0.0371231	chr21
26.5	0.0548535	chrX	26.5	0.0466839	chr1	26.5	0.0473122	chr10	26.5	0.0372094	chr21
26.6	0.0554241	chrX	26.6	0.0467513	chr1	26.6	0.0468185	chr10	26.6	0.0376009	chr21
26.7	0.0553396	chrX	26.7	0.0464512	chr1	26.7	0.0469037	chr10	26.7	0.0377946	chr21
26.8	0.0548052	chrX	26.8	0.046628	chr1	26.8	0.0465396	chr10	26.8	0.0369622	chr21
26.9	0.0548842	chrX	26.9	0.0463071	chr1	26.9	0.0463361	chr10	26.9	0.0363378	chr21
27	0.0548231	chrX	27	0.0460943	chr1	27	0.0465144	chr10	27	0.0368837	chr21
27.1	0.0547877	chrX	27.1	0.0462177	chr1	27.1	0.046261	chr10	27.1	0.0367361	chr21
27.2	0.0543077	chrX	27.2	0.0460494	chr1	27.2	0.0461099	chr10	27.2	0.0362843	chr21
27.3	0.0541362	chrX	27.3	0.0460058	chr1	27.3	0.0464679	chr10	27.3	0.0365618	chr21
27.4	0.0544451	chrX	27.4	0.0459279	chr1	27.4	0.0457276	chr10	27.4	0.0364393	chr21
27.5	0.0546169	chrX	27.5	0.045851	chr1	27.5	0.0456496	chr10	27.5	0.0361923	chr21
27.6	0.0547564	chrX	27.6	0.0459202	chr1	27.6	0.0462981	chr10	27.6	0.036266	chr21
27.7	0.0543257	chrX	27.7	0.0452458	chr1	27.7	0.0456798	chr10	27.7	0.0357395	chr21
27.8	0.053922	chrX	27.8	0.0452173	chr1	27.8	0.0455251	chr10	27.8	0.035922	chr21
27.9	0.0534237	chrX	27.9	0.0452391	chr1	27.9	0.0452147	chr10	27.9	0.035859	chr21
28	0.0532045	chrX	28	0.0450547	chr1	28	0.0455681	chr10	28	0.0356685	chr21
28.1	0.0539244	chrX	28.1	0.0450137	chr1	28.1	0.0455465	chr10	28.1	0.0356725	chr21
28.2	0.0540261	chrX	28.2	0.0449614	chr1	28.2	0.0457409	chr10	28.2	0.0351412	chr21
28.3	0.0536261	chrX	28.3	0.0446896	chr1	28.3	0.0451202	chr10	28.3	0.035109	chr21
28.4	0.0533061	chrX	28.4	0.0449769	chr1	28.4	0.0454673	chr10	28.4	0.0348775	chr21
28.5	0.0526796	chrX	28.5	0.0450088	chr1	28.5	0.0457441	chr10	28.5	0.0349215	chr21
28.6	0.0525353	chrX	28.6	0.044566	chr1	28.6	0.0445633	chr10	28.6	0.0349573	chr21
28.7	0.0531329	chrX	28.7	0.0445841	chr1	28.7	0.0445532	chr10	28.7	0.0351151	chr21
28.8	0.0525987	chrX	28.8	0.0442351	chr1	28.8	0.0450901	chr10	28.8	0.0349714	chr21
28.9	0.0534254	chrX	28.9	0.0442025	chr1	28.9	0.0449521	chr10	28.9	0.0354434	chr21
29	0.0525362	chrX	29	0.0441049	chr1	29	0.044536	chr10	29	0.0344264	chr21
29.1	0.0526347	chrX	29.1	0.0442993	chr1	29.1	0.0446718	chr10	29.1	0.0339603	chr21
29.2	0.0533695	chrX	29.2	0.0438821	chr1	29.2	0.0444692	chr10	29.2	0.0347929	chr21
29.3	0.0523931	chrX	29.3	0.0439817	chr1	29.3	0.0444248	chr10	29.3	0.0342664	chr21
29.4	0.05244	chrX	29.4	0.0437814	chr1	29.4	0.0445554	chr10	29.4	0.0349462	chr21
29.5	0.0523595	chrX	29.5	0.0440358	chr1	29.5	0.0444079	chr10	29.5	0.0345973	chr21
29.6	0.0529628	chrX	29.6	0.0434226	chr1	29.6	0.0434594	chr10	29.6	0.0341424	chr21
29.7	0.0520825	chrX	29.7	0.0435454	chr1	29.7	0.0439398	chr10	29.7	0.0349289	chr21
29.8	0.0521061	chrX	29.8	0.0435715	chr1	29.8	0.0437074	chr10	29.8	0.0337574	chr21
29.9	0.0524096	chrX	29.9	0.0432499	chr1	29.9	0.0435546	chr10	29.9	0.0340611	chr21
30	0.0517498	chrX	30	0.0432681	chr1	30	0.0434545	chr10	30	0.03381	chr21
30.1	0.0521931	chrX	30.1	0.0432881	chr1	30.1	0.0435208	chr10	30.1	0.0336119	chr21
30.2	0.0519739	chrX	30.2	0.0433541	chr1	30.2	0.0437471	chr10	30.2	0.0331084	chr21
30.3	0.0516549	chrX	30.3	0.0428161	chr1	30.3	0.0429955	chr10	30.3	0.0336676	chr21
30.4	0.0512993	chrX	30.4	0.0427619	chr1	30.4	0.0435668	chr10	30.4	0.0332553	chr21
30.5	0.0510432	chrX	30.5	0.0430702	chr1	30.5	0.0429587	chr10	30.5	0.0336753	chr21
30.6	0.0520105	chrX	30.6	0.0427258	chr1	30.6	0.0429693	chr10	30.6	0.0333516	chr21
30.7	0.0508008	chrX	30.7	0.0428669	chr1	30.7	0.0433287	chr10	30.7	0.0329724	chr21
30.8	0.0516821	chrX	30.8	0.0425709	chr1	30.8	0.0430833	chr10	30.8	0.0327373	chr21
30.9	0.0513664	chrX	30.9	0.0425156	chr1	30.9	0.042414	chr10	30.9	0.0329069	chr21
31	0.0512245	chrX	31	0.0424267	chr1	31	0.0424835	chr10	31	0.033429	chr21
31.1	0.0519309	chrX	31.1	0.0423351	chr1	31.1	0.0425461	chr10	31.1	0.0324475	chr21
31.2	0.050711	chrX	31.2	0.042327	chr1	31.2	0.0428058	chr10	31.2	0.0325566	chr21
31.3	0.0512308	chrX	31.3	0.0422455	chr1	31.3	0.0422878	chr10	31.3	0.0331405	chr21
31.4	0.0510229	chrX	31.4	0.0421407	chr1	31.4	0.0422282	chr10	31.4	0.0327996	chr21
31.5	0.0511574	chrX	31.5	0.041984	chr1	31.5	0.0425485	chr10	31.5	0.0320879	chr21
31.6	0.0505648	chrX	31.6	0.0416932	chr1	31.6	0.0425732	chr10	31.6	0.0319246	chr21
31.7	0.0509836	chrX	31.7	0.0420721	chr1	31.7	0.0423326	chr10	31.7	0.0321166	chr21
31.8	0.0505314	chrX	31.8	0.0417218	chr1	31.8	0.0419377	chr10	31.8	0.0324969	chr21
31.9	0.0499715	chrX	31.9	0.0418972	chr1	31.9	0.042082	chr10	31.9	0.0321452	chr21
32	0.0504323	chrX	32	0.0414126	chr1	32	0.0422483	chr10	32	0.0318024	chr21
32.1	0.0501135	chrX	32.1	0.0419556	chr1	32.1	0.041944	chr10	32.1	0.0321517	chr21
32.2	0.0505439	chrX	32.2	0.0415027	chr1	32.2	0.0419927	chr10	32.2	0.0322929	chr21
32.3	0.0500908	chrX	32.3	0.0412509	chr1	32.3	0.0419946	chr10	32.3	0.0319458	chr21
32.4	0.0498576	chrX	32.4	0.0411853	chr1	32.4	0.0417668	chr10	32.4	0.0316909	chr21
32.5	0.0495594	chrX	32.5	0.0412618	chr1	32.5	0.0412098	chr10	32.5	0.0317394	chr21
32.6	0.0499874	chrX	32.6	0.0409769	chr1	32.6	0.0419752	chr10	32.6	0.031665	chr21
32.7	0.0494995	chrX	32.7	0.0411558	chr1	32.7	0.0412609	chr10	32.7	0.032032	chr21
32.8	0.0494894	chrX	32.8	0.0411602	chr1	32.8	0.0414558	chr10	32.8	0.0319845	chr21
32.9	0.0496549	chrX	32.9	0.0412949	chr1	32.9	0.0413016	chr10	32.9	0.0318771	chr21
33	0.0499075	chrX	33	0.041191	chr1	33	0.0414833	chr10	33	0.0310613	chr21
33.1	0.0492362	chrX	33.1	0.0407377	chr1	33.1	0.0410961	chr10	33.1	0.0309985	chr21
33.2	0.0487655	chrX	33.2	0.0407913	chr1	33.2	0.0409164	chr10	33.2	0.0312619	chr21
33.3	0.0497915	chrX	33.3	0.0406928	chr1	33.3	0.0407099	chr10	33.3	0.0315014	chr21
33.4	0.0491923	chrX	33.4	0.0405209	chr1	33.4	0.0412098	chr10	33.4	0.030571	chr21
33.5	0.0495765	chrX	33.5	0.0405414	chr1	33.5	0.0407223	chr10	33.5	0.0308287	chr21
33.6	0.0489214	chrX	33.6	0.0405771	chr1	33.6	0.040755	chr10	33.6	0.0310144	chr21
33.7	0.0490238	chrX	33.7	0.040556	chr1	33.7	0.0404795	chr10	33.7	0.0302795	chr21
33.8	0.0491499	chrX	33.8	0.040155	chr1	33.8	0.0403866	chr10	33.8	0.0305176	chr21
33.9	0.0485802	chrX	33.9	0.0404921	chr1	33.9	0.0403893	chr10	33.9	0.0303126	chr21
34	0.0485872	chrX	34	0.0401096	chr1	34	0.0404384	chr10	34	0.0301443	chr21
34.1	0.0484949	chrX	34.1	0.0400901	chr1	34.1	0.0403951	chr10	34.1	0.0304082	chr21
34.2	0.048488	chrX	34.2	0.0400346	chr1	34.2	0.0399322	chr10	34.2	0.0301806	chr21
34.3	0.0493876	chrX	34.3	0.0398777	chr1	34.3	0.0402198	chr10	34.3	0.0302486	chr21
34.4	0.0487814	chrX	34.4	0.040222	chr1	34.4	0.0403753	chr10	34.4	0.0303753	chr21
34.5	0.0492158	chrX	34.5	0.0398349	chr1	34.5	0.0404833	chr10	34.5	0.0297716	chr21
34.6	0.0482749	chrX	34.6	0.0394847	chr1	34.6	0.0403391	chr10	34.6	0.0301451	chr21
34.7	0.0481671	chrX	34.7	0.0396074	chr1	34.7	0.0397764	chr10	34.7	0.0300124	chr21
34.8	0.048193	chrX	34.8	0.0394102	chr1	34.8	0.0399673	chr10	34.8	0.0301051	chr21
34.9	0.0484614	chrX	34.9	0.0393453	chr1	34.9	0.0398384	chr10	34.9	0.0300762	chr21
35	0.0483909	chrX	35	0.0391895	chr1	35	0.0401212	chr10	35	0.029367	chr21
35.1	0.0485464	chrX	35.1	0.0388719	chr1	35.1	0.0393598	chr10	35.1	0.02995	chr21
35.2	0.0473285	chrX	35.2	0.0391087	chr1	35.2	0.0392113	chr10	35.2	0.0302477	chr21
35.3	0.0480878	chrX	35.3	0.0390278	chr1	35.3	0.0392502	chr10	35.3	0.0297946	chr21
35.4	0.0480482	chrX	35.4	0.0392151	chr1	35.4	0.0393032	chr10	35.4	0.0296665	chr21
35.5	0.0471019	chrX	35.5	0.0388686	chr1	35.5	0.0390019	chr10	35.5	0.0294714	chr21
35.6	0.0472602	chrX	35.6	0.0391172	chr1	35.6	0.0393074	chr10	35.6	0.0296178	chr21
35.7	0.0483336	chrX	35.7	0.0389482	chr1	35.7	0.0394749	chr10	35.7	0.0291474	chr21
35.8	0.0477617	chrX	35.8	0.0389857	chr1	35.8	0.039261	chr10	35.8	0.0292244	chr21
35.9	0.0478483	chrX	35.9	0.038858	chr1	35.9	0.03872	chr10	35.9	0.0289829	chr21
36	0.0470226	chrX	36	0.0385519	chr1	36	0.0394129	chr10	36	0.0296561	chr21
36.1	0.0472318	chrX	36.1	0.0384238	chr1	36.1	0.0391043	chr10	36.1	0.0283525	chr21
36.2	0.0467552	chrX	36.2	0.0385806	chr1	36.2	0.0389203	chr10	36.2	0.0288807	chr21
36.3	0.0472911	chrX	36.3	0.0385225	chr1	36.3	0.0391229	chr10	36.3	0.0288039	chr21
36.4	0.0467925	chrX	36.4	0.0384945	chr1	36.4	0.0388637	chr10	36.4	0.0289693	chr21
36.5	0.0466636	chrX	36.5	0.0383382	chr1	36.5	0.0386571	chr10	36.5	0.0285791	chr21
36.6	0.0473524	chrX	36.6	0.0383507	chr1	36.6	0.0386204	chr10	36.6	0.0287214	chr21
36.7	0.0465065	chrX	36.7	0.0380002	chr1	36.7	0.0387533	chr10	36.7	0.0284909	chr21
36.8	0.0469916	chrX	36.8	0.0380962	chr1	36.8	0.0390168	chr10	36.8	0.0283439	chr21
36.9	0.045872	chrX	36.9	0.0379476	chr1	36.9	0.0382389	chr10	36.9	0.028339	chr21
37	0.0466178	chrX	37	0.0379732	chr1	37	0.0386774	chr10	37	0.0286274	chr21
37.1	0.0459609	chrX	37.1	0.0379496	chr1	37.1	0.037938	chr10	37.1	0.0279735	chr21
37.2	0.0464641	chrX	37.2	0.0375574	chr1	37.2	0.0385653	chr10	37.2	0.0277762	chr21
37.3	0.0461276	chrX	37.3	0.0377947	chr1	37.3	0.0381058	chr10	37.3	0.0281896	chr21
37.4	0.0469391	chrX	37.4	0.0374047	chr1	37.4	0.0380298	chr10	37.4	0.0278447	chr21
37.5	0.0464667	chrX	37.5	0.0379622	chr1	37.5	0.0378289	chr10	37.5	0.0279886	chr21
37.6	0.0464441	chrX	37.6	0.0377234	chr1	37.6	0.0379587	chr10	37.6	0.0282915	chr21
37.7	0.0468389	chrX	37.7	0.0375841	chr1	37.7	0.0380559	chr10	37.7	0.0277697	chr21
37.8	0.0464001	chrX	37.8	0.0375279	chr1	37.8	0.0383986	chr10	37.8	0.027601	chr21
37.9	0.0465451	chrX	37.9	0.0374059	chr1	37.9	0.0381507	chr10	37.9	0.0275209	chr21
38	0.0462468	chrX	38	0.0374412	chr1	38	0.0377315	chr10	38	0.0272941	chr21
38.1	0.0467232	chrX	38.1	0.0371945	chr1	38.1	0.0372802	chr10	38.1	0.0277869	chr21
38.2	0.0461164	chrX	38.2	0.0370661	chr1	38.2	0.0377842	chr10	38.2	0.0275215	chr21
38.3	0.0456831	chrX	38.3	0.0370902	chr1	38.3	0.0375188	chr10	38.3	0.0279687	chr21
38.4	0.0459692	chrX	38.4	0.0369573	chr1	38.4	0.0371256	chr10	38.4	0.0276776	chr21
38.5	0.045604	chrX	38.5	0.0369744	chr1	38.5	0.0375294	chr10	38.5	0.0271583	chr21
38.6	0.0457531	chrX	38.6	0.0367818	chr1	38.6	0.0373533	chr10	38.6	0.0276715	chr21
38.7	0.0462982	chrX	38.7	0.0369296	chr1	38.7	0.0372755	chr10	38.7	0.0271175	chr21
38.8	0.0445318	chrX	38.8	0.0369195	chr1	38.8	0.0372888	chr10	38.8	0.0270487	chr21
38.9	0.0457933	chrX	38.9	0.0372029	chr1	38.9	0.0367331	chr10	38.9	0.0268892	chr21
39	0.0458	chrX	39	0.0368977	chr1	39	0.0371015	chr10	39	0.0271018	chr21
39.1	0.0457182	chrX	39.1	0.0369715	chr1	39.1	0.0371672	chr10	39.1	0.0272488	chr21
39.2	0.0458458	chrX	39.2	0.0367415	chr1	39.2	0.036629	chr10	39.2	0.026642	chr21
39.3	0.0456777	chrX	39.3	0.0363791	chr1	39.3	0.0368983	chr10	39.3	0.026515	chr21
39.4	0.0455884	chrX	39.4	0.0365835	chr1	39.4	0.0370354	chr10	39.4	0.0267952	chr21
39.5	0.0456228	chrX	39.5	0.0361883	chr1	39.5	0.0371692	chr10	39.5	0.0265595	chr21
39.6	0.0455125	chrX	39.6	0.0363504	chr1	39.6	0.0364617	chr10	39.6	0.0262313	chr21
39.7	0.0448712	chrX	39.7	0.0358678	chr1	39.7	0.0367226	chr10	39.7	0.0270651	chr21
39.8	0.0450669	chrX	39.8	0.0361764	chr1	39.8	0.0369134	chr10	39.8	0.0267195	chr21
39.9	0.0448262	chrX	39.9	0.0362234	chr1	39.9	0.036544	chr10	39.9	0.0262676	chr21
40	0.0450819	chrX	40	0.0361245	chr1	40	0.0366412	chr10	40	0.0260081	chr21
40.1	0.0456958	chrX	40.1	0.0360452	chr1	40.1	0.0364909	chr10	40.1	0.0256384	chr21
40.2	0.0454532	chrX	40.2	0.0357728	chr1	40.2	0.0364177	chr10	40.2	0.0264587	chr21
40.3	0.0450687	chrX	40.3	0.0359402	chr1	40.3	0.036433	chr10	40.3	0.0258455	chr21
40.4	0.0451385	chrX	40.4	0.0357674	chr1	40.4	0.0362273	chr10	40.4	0.0261115	chr21
40.5	0.0450728	chrX	40.5	0.0360038	chr1	40.5	0.0358303	chr10	40.5	0.0253424	chr21
40.6	0.0448291	chrX	40.6	0.0359124	chr1	40.6	0.036285	chr10	40.6	0.0260649	chr21
40.7	0.0451232	chrX	40.7	0.0358659	chr1	40.7	0.0363178	chr10	40.7	0.025615	chr21
40.8	0.045071	chrX	40.8	0.0355041	chr1	40.8	0.0361553	chr10	40.8	0.0264659	chr21
40.9	0.0445893	chrX	40.9	0.0354143	chr1	40.9	0.0360815	chr10	40.9	0.0255783	chr21
41	0.044787	chrX	41	0.0354502	chr1	41	0.0360679	chr10	41	0.0258363	chr21
41.1	0.044088	chrX	41.1	0.0353881	chr1	41.1	0.0361001	chr10	41.1	0.0260272	chr21
41.2	0.044394	chrX	41.2	0.035186	chr1	41.2	0.036044	chr10	41.2	0.0256851	chr21
41.3	0.0438667	chrX	41.3	0.0352961	chr1	41.3	0.0353247	chr10	41.3	0.0253829	chr21
41.4	0.0449394	chrX	41.4	0.0352364	chr1	41.4	0.0357504	chr10	41.4	0.0255042	chr21
41.5	0.0440647	chrX	41.5	0.0351483	chr1	41.5	0.0353784	chr10	41.5	0.0257858	chr21
41.6	0.0440602	chrX	41.6	0.0350345	chr1	41.6	0.0356661	chr10	41.6	0.0255187	chr21
41.7	0.0442168	chrX	41.7	0.0348933	chr1	41.7	0.0357758	chr10	41.7	0.0255502	chr21
41.8	0.0444574	chrX	41.8	0.0348054	chr1	41.8	0.0352529	chr10	41.8	0.0253061	chr21
41.9	0.0444137	chrX	41.9	0.0349046	chr1	41.9	0.0347703	chr10	41.9	0.0253295	chr21
42	0.0443012	chrX	42	0.0351028	chr1	42	0.0350715	chr10	42	0.0252946	chr21
42.1	0.043932	chrX	42.1	0.0349491	chr1	42.1	0.0354048	chr10	42.1	0.0252685	chr21
42.2	0.0435156	chrX	42.2	0.0347849	chr1	42.2	0.0349021	chr10	42.2	0.0248802	chr21
42.3	0.0434657	chrX	42.3	0.0347461	chr1	42.3	0.0349965	chr10	42.3	0.0249141	chr21
42.4	0.0436503	chrX	42.4	0.0347457	chr1	42.4	0.0349387	chr10	42.4	0.0252996	chr21
42.5	0.0442371	chrX	42.5	0.0349087	chr1	42.5	0.034784	chr10	42.5	0.025092	chr21
42.6	0.043467	chrX	42.6	0.0347604	chr1	42.6	0.035009	chr10	42.6	0.0250758	chr21
42.7	0.0433303	chrX	42.7	0.0346205	chr1	42.7	0.034594	chr10	42.7	0.0249279	chr21
42.8	0.0433205	chrX	42.8	0.0344291	chr1	42.8	0.0348701	chr10	42.8	0.0248994	chr21
42.9	0.043871	chrX	42.9	0.0343976	chr1	42.9	0.0345891	chr10	42.9	0.0248304	chr21
43	0.0434024	chrX	43	0.0342076	chr1	43	0.0346716	chr10	43	0.0245369	chr21
43.1	0.0432123	chrX	43.1	0.0340668	chr1	43.1	0.0349363	chr10	43.1	0.0248296	chr21
43.2	0.0434967	chrX	43.2	0.0342788	chr1	43.2	0.0343688	chr10	43.2	0.0245298	chr21
43.3	0.0434453	chrX	43.3	0.0342838	chr1	43.3	0.0344703	chr10	43.3	0.0244105	chr21
43.4	0.0429642	chrX	43.4	0.0342417	chr1	43.4	0.0348089	chr10	43.4	0.0244089	chr21
43.5	0.0429513	chrX	43.5	0.0341509	chr1	43.5	0.0345229	chr10	43.5	0.0246836	chr21
43.6	0.0431865	chrX	43.6	0.0341021	chr1	43.6	0.0343593	chr10	43.6	0.0242743	chr21
43.7	0.0436122	chrX	43.7	0.0338581	chr1	43.7	0.034271	chr10	43.7	0.0244485	chr21
43.8	0.0431764	chrX	43.8	0.0340309	chr1	43.8	0.0344932	chr10	43.8	0.024265	chr21
43.9	0.0429266	chrX	43.9	0.0340362	chr1	43.9	0.0342653	chr10	43.9	0.0240952	chr21
44	0.0434693	chrX	44	0.0340307	chr1	44	0.0346619	chr10	44	0.0242907	chr21
44.1	0.0429534	chrX	44.1	0.033736	chr1	44.1	0.034491	chr10	44.1	0.0243323	chr21
44.2	0.0425639	chrX	44.2	0.0336053	chr1	44.2	0.0340978	chr10	44.2	0.0241742	chr21
44.3	0.0429366	chrX	44.3	0.0337142	chr1	44.3	0.0341041	chr10	44.3	0.0239192	chr21
44.4	0.0429249	chrX	44.4	0.0335043	chr1	44.4	0.0335028	chr10	44.4	0.0241053	chr21
44.5	0.0425533	chrX	44.5	0.0335992	chr1	44.5	0.0337485	chr10	44.5	0.0243507	chr21
44.6	0.0429628	chrX	44.6	0.033328	chr1	44.6	0.0337654	chr10	44.6	0.0235227	chr21
44.7	0.0422758	chrX	44.7	0.0334332	chr1	44.7	0.0337099	chr10	44.7	0.0234506	chr21
44.8	0.0430622	chrX	44.8	0.0334457	chr1	44.8	0.0334566	chr10	44.8	0.0235071	chr21
44.9	0.0428224	chrX	44.9	0.0332497	chr1	44.9	0.0340445	chr10	44.9	0.0233249	chr21
45	0.0419227	chrX	45	0.0334824	chr1	45	0.0335486	chr10	45	0.023649	chr21
45.1	0.0422331	chrX	45.1	0.0332866	chr1	45.1	0.0330587	chr10	45.1	0.0233282	chr21
45.2	0.0421131	chrX	45.2	0.0330964	chr1	45.2	0.0333714	chr10	45.2	0.0239241	chr21
45.3	0.0419653	chrX	45.3	0.0334665	chr1	45.3	0.0336541	chr10	45.3	0.0231616	chr21
45.4	0.042582	chrX	45.4	0.0330376	chr1	45.4	0.033642	chr10	45.4	0.0233998	chr21
45.5	0.0422846	chrX	45.5	0.0330151	chr1	45.5	0.0333	chr10	45.5	0.0235054	chr21
45.6	0.0422845	chrX	45.6	0.0328221	chr1	45.6	0.0329658	chr10	45.6	0.0237457	chr21
45.7	0.0424838	chrX	45.7	0.0329235	chr1	45.7	0.0332983	chr10	45.7	0.023481	chr21
45.8	0.0420515	chrX	45.8	0.032796	chr1	45.8	0.0336637	chr10	45.8	0.0229937	chr21
45.9	0.0418229	chrX	45.9	0.0326969	chr1	45.9	0.0330448	chr10	45.9	0.0231893	chr21
46	0.0420564	chrX	46	0.0326322	chr1	46	0.0332426	chr10	46	0.0230244	chr21
46.1	0.0423593	chrX	46.1	0.0324145	chr1	46.1	0.0326306	chr10	46.1	0.0226738	chr21
46.2	0.0418351	chrX	46.2	0.0324873	chr1	46.2	0.0325715	chr10	46.2	0.0228729	chr21
46.3	0.041463	chrX	46.3	0.0322763	chr1	46.3	0.0327203	chr10	46.3	0.0232231	chr21
46.4	0.0412665	chrX	46.4	0.0322889	chr1	46.4	0.0330908	chr10	46.4	0.02293	chr21
46.5	0.041373	chrX	46.5	0.0323141	chr1	46.5	0.0330963	chr10	46.5	0.0228055	chr21
46.6	0.0419983	chrX	46.6	0.0324012	chr1	46.6	0.0327979	chr10	46.6	0.0231299	chr21
46.7	0.0417329	chrX	46.7	0.0323025	chr1	46.7	0.0328004	chr10	46.7	0.0226117	chr21
46.8	0.0415489	chrX	46.8	0.0321253	chr1	46.8	0.0322812	chr10	46.8	0.0227597	chr21
46.9	0.0413252	chrX	46.9	0.0320839	chr1	46.9	0.0329078	chr10	46.9	0.0225003	chr21
47	0.0417392	chrX	47	0.0317132	chr1	47	0.0322463	chr10	47	0.0223385	chr21
47.1	0.0411503	chrX	47.1	0.0322062	chr1	47.1	0.0324298	chr10	47.1	0.0225742	chr21
47.2	0.0415313	chrX	47.2	0.0320716	chr1	47.2	0.0322557	chr10	47.2	0.0224478	chr21
47.3	0.0409044	chrX	47.3	0.0320638	chr1	47.3	0.0319518	chr10	47.3	0.0225371	chr21
47.4	0.0416246	chrX	47.4	0.0320737	chr1	47.4	0.0325332	chr10	47.4	0.0228815	chr21
47.5	0.0416157	chrX	47.5	0.0321581	chr1	47.5	0.0326935	chr10	47.5	0.0224954	chr21
47.6	0.0415248	chrX	47.6	0.0321967	chr1	47.6	0.0323848	chr10	47.6	0.0227069	chr21
47.7	0.0410124	chrX	47.7	0.0317434	chr1	47.7	0.0321027	chr10	47.7	0.0226787	chr21
47.8	0.0408898	chrX	47.8	0.0319326	chr1	47.8	0.0320003	chr10	47.8	0.0220694	chr21
47.9	0.0411279	chrX	47.9	0.0318749	chr1	47.9	0.0320842	chr10	47.9	0.0221917	chr21
48	0.0414561	chrX	48	0.0316336	chr1	48	0.0320248	chr10	48	0.0222055	chr21
48.1	0.0405889	chrX	48.1	0.0317083	chr1	48.1	0.0323545	chr10	48.1	0.0222591	chr21
48.2	0.0413377	chrX	48.2	0.0317076	chr1	48.2	0.0321376	chr10	48.2	0.0226702	chr21
48.3	0.0409824	chrX	48.3	0.0314792	chr1	48.3	0.0318692	chr10	48.3	0.0220452	chr21
48.4	0.0411284	chrX	48.4	0.0314253	chr1	48.4	0.0316846	chr10	48.4	0.0218966	chr21
48.5	0.0406538	chrX	48.5	0.0311345	chr1	48.5	0.031729	chr10	48.5	0.0219866	chr21
48.6	0.0409557	chrX	48.6	0.0313686	chr1	48.6	0.0318811	chr10	48.6	0.0219431	chr21
48.7	0.0399156	chrX	48.7	0.0317497	chr1	48.7	0.0315886	chr10	48.7	0.0217106	chr21
48.8	0.0409806	chrX	48.8	0.0314064	chr1	48.8	0.0317263	chr10	48.8	0.0220022	chr21
48.9	0.0405088	chrX	48.9	0.0312018	chr1	48.9	0.0314843	chr10	48.9	0.0216173	chr21
49	0.0406321	chrX	49	0.0312138	chr1	49	0.0317385	chr10	49	0.0215219	chr21
49.1	0.0402841	chrX	49.1	0.0311407	chr1	49.1	0.0316661	chr10	49.1	0.0215597	chr21
49.2	0.0407649	chrX	49.2	0.0310618	chr1	49.2	0.0313861	chr10	49.2	0.0214975	chr21
49.3	0.0406077	chrX	49.3	0.0309304	chr1	49.3	0.0310568	chr10	49.3	0.021591	chr21
49.4	0.040144	chrX	49.4	0.0310548	chr1	49.4	0.0314288	chr10	49.4	0.0218943	chr21
49.5	0.0404267	chrX	49.5	0.03087	chr1	49.5	0.0312468	chr10	49.5	0.0218356	chr21
49.6	0.0402954	chrX	49.6	0.0311196	chr1	49.6	0.0315474	chr10	49.6	0.0220183	chr21
49.7	0.0403711	chrX	49.7	0.0307191	chr1	49.7	0.0309982	chr10	49.7	0.0212962	chr21
49.8	0.0400894	chrX	49.8	0.0307872	chr1	49.8	0.0312376	chr10	49.8	0.0214832	chr21
49.9	0.0401963	chrX	49.9	0.030779	chr1	49.9	0.0313369	chr10	49.9	0.021559	chr21
50	0.0399011	chrX	50	0.030607	chr1	50	0.0311692	chr10	50	0.0215076	chr21
50.1	0.0403842	chrX	50.1	0.0309542	chr1	50.1	0.0307546	chr10	50.1	0.0219899	chr21
50.2	0.0401553	chrX	50.2	0.0307089	chr1	50.2	0.0310166	chr10	50.2	0.0211447	chr21
50.3	0.0400447	chrX	50.3	0.0306476	chr1	50.3	0.031196	chr10	50.3	0.0215851	chr21
50.4	0.0399662	chrX	50.4	0.0305286	chr1	50.4	0.0310518	chr10	50.4	0.0210387	chr21
50.5	0.0395022	chrX	50.5	0.0305345	chr1	50.5	0.0307533	chr10	50.5	0.0211943	chr21
50.6	0.039758	chrX	50.6	0.0305132	chr1	50.6	0.0310688	chr10	50.6	0.020932	chr21
50.7	0.0395606	chrX	50.7	0.03043	chr1	50.7	0.0310389	chr10	50.7	0.0212112	chr21
50.8	0.0391084	chrX	50.8	0.0306208	chr1	50.8	0.0311439	chr10	50.8	0.0209753	chr21
50.9	0.0392268	chrX	50.9	0.0302631	chr1	50.9	0.0305788	chr10	50.9	0.0212491	chr21
51	0.0396632	chrX	51	0.030431	chr1	51	0.0307669	chr10	51	0.021036	chr21
51.1	0.0395749	chrX	51.1	0.030175	chr1	51.1	0.0305867	chr10	51.1	0.0208549	chr21
51.2	0.0392561	chrX	51.2	0.0302222	chr1	51.2	0.0305219	chr10	51.2	0.0210692	chr21
51.3	0.0397243	chrX	51.3	0.0298516	chr1	51.3	0.0307175	chr10	51.3	0.0209928	chr21
51.4	0.0392384	chrX	51.4	0.0301966	chr1	51.4	0.0302272	chr10	51.4	0.020788	chr21
51.5	0.0393783	chrX	51.5	0.0300354	chr1	51.5	0.0299803	chr10	51.5	0.0211205	chr21
51.6	0.0399314	chrX	51.6	0.02975	chr1	51.6	0.0305712	chr10	51.6	0.0212466	chr21
51.7	0.0389611	chrX	51.7	0.0298835	chr1	51.7	0.0303196	chr10	51.7	0.0210146	chr21
51.8	0.0393089	chrX	51.8	0.0301246	chr1	51.8	0.0305287	chr10	51.8	0.0208333	chr21
51.9	0.0392839	chrX	51.9	0.0299839	chr1	51.9	0.0301149	chr10	51.9	0.0209328	chr21
52	0.039215	chrX	52	0.0298356	chr1	52	0.0304181	chr10	52	0.0203998	chr21
52.1	0.0390218	chrX	52.1	0.0298104	chr1	52.1	0.0305582	chr10	52.1	0.0207472	chr21
52.2	0.038984	chrX	52.2	0.0298989	chr1	52.2	0.0301106	chr10	52.2	0.020637	chr21
52.3	0.0389158	chrX	52.3	0.0299158	chr1	52.3	0.0302543	chr10	52.3	0.020995	chr21
52.4	0.0386369	chrX	52.4	0.0299171	chr1	52.4	0.0300296	chr10	52.4	0.0204533	chr21
52.5	0.0389665	chrX	52.5	0.0294203	chr1	52.5	0.0300815	chr10	52.5	0.0203674	chr21
52.6	0.038804	chrX	52.6	0.0295604	chr1	52.6	0.0302071	chr10	52.6	0.0201966	chr21
52.7	0.0386228	chrX	52.7	0.0295051	chr1	52.7	0.0294946	chr10	52.7	0.0204872	chr21
52.8	0.0390111	chrX	52.8	0.0296443	chr1	52.8	0.0300736	chr10	52.8	0.0199349	chr21
52.9	0.0394431	chrX	52.9	0.0294971	chr1	52.9	0.0297829	chr10	52.9	0.0205883	chr21
53	0.0388598	chrX	53	0.0297772	chr1	53	0.0301895	chr10	53	0.0203721	chr21
53.1	0.0385234	chrX	53.1	0.029542	chr1	53.1	0.0295788	chr10	53.1	0.0205129	chr21
53.2	0.0387991	chrX	53.2	0.0292856	chr1	53.2	0.0297237	chr10	53.2	0.0200889	chr21
53.3	0.0387661	chrX	53.3	0.0293043	chr1	53.3	0.0296915	chr10	53.3	0.0203512	chr21
53.4	0.038308	chrX	53.4	0.029081	chr1	53.4	0.0296466	chr10	53.4	0.0201959	chr21
53.5	0.0383257	chrX	53.5	0.0294407	chr1	53.5	0.0296572	chr10	53.5	0.02013	chr21
53.6	0.0390566	chrX	53.6	0.0291085	chr1	53.6	0.0293614	chr10	53.6	0.0204077	chr21
53.7	0.0386735	chrX	53.7	0.0290266	chr1	53.7	0.0296221	chr10	53.7	0.0199201	chr21
53.8	0.038704	chrX	53.8	0.0290174	chr1	53.8	0.0292861	chr10	53.8	0.0203089	chr21
53.9	0.0387887	chrX	53.9	0.0287784	chr1	53.9	0.0296125	chr10	53.9	0.0195233	chr21
54	0.0387119	chrX	54	0.0289275	chr1	54	0.0296432	chr10	54	0.0199597	chr21
54.1	0.0387219	chrX	54.1	0.0289709	chr1	54.1	0.0294395	chr10	54.1	0.0198671	chr21
54.2	0.0386676	chrX	54.2	0.0289575	chr1	54.2	0.0294175	chr10	54.2	0.0197841	chr21
54.3	0.0378638	chrX	54.3	0.0287975	chr1	54.3	0.0291832	chr10	54.3	0.0199412	chr21
54.4	0.0381703	chrX	54.4	0.0290191	chr1	54.4	0.0292669	chr10	54.4	0.0202615	chr21
54.5	0.0374009	chrX	54.5	0.0287843	chr1	54.5	0.0294034	chr10	54.5	0.0197882	chr21
54.6	0.0381972	chrX	54.6	0.0283573	chr1	54.6	0.0295302	chr10	54.6	0.0197997	chr21
54.7	0.0379184	chrX	54.7	0.02871	chr1	54.7	0.0294433	chr10	54.7	0.0199674	chr21
54.8	0.0378201	chrX	54.8	0.0285584	chr1	54.8	0.029088	chr10	54.8	0.0195952	chr21
54.9	0.0381814	chrX	54.9	0.0287412	chr1	54.9	0.0292007	chr10	54.9	0.0196451	chr21
55	0.0383818	chrX	55	0.0285025	chr1	55	0.029239	chr10	55	0.019573	chr21
55.1	0.0382788	chrX	55.1	0.0284834	chr1	55.1	0.0289543	chr10	55.1	0.0197512	chr21
55.2	0.0377612	chrX	55.2	0.0282706	chr1	55.2	0.0292478	chr10	55.2	0.0193721	chr21
55.3	0.0384198	chrX	55.3	0.0284754	chr1	55.3	0.0291677	chr10	55.3	0.0193716	chr21
55.4	0.0378913	chrX	55.4	0.0284556	chr1	55.4	0.0292286	chr10	55.4	0.01929	chr21
55.5	0.0376578	chrX	55.5	0.0282684	chr1	55.5	0.0291903	chr10	55.5	0.0193965	chr21
55.6	0.0375453	chrX	55.6	0.0283706	chr1	55.6	0.0289867	chr10	55.6	0.018814	chr21
55.7	0.0377138	chrX	55.7	0.0285449	chr1	55.7	0.0289395	chr10	55.7	0.0191431	chr21
55.8	0.0372702	chrX	55.8	0.0284388	chr1	55.8	0.0288429	chr10	55.8	0.0198334	chr21
55.9	0.0376217	chrX	55.9	0.0281761	chr1	55.9	0.0288756	chr10	55.9	0.0189976	chr21
56	0.0373298	chrX	56	0.0279907	chr1	56	0.028504	chr10	56	0.0192341	chr21
56.1	0.0374469	chrX	56.1	0.0280853	chr1	56.1	0.0287038	chr10	56.1	0.0192224	chr21
56.2	0.0374402	chrX	56.2	0.0281138	chr1	56.2	0.0284515	chr10	56.2	0.0192837	chr21
56.3	0.037452	chrX	56.3	0.0281228	chr1	56.3	0.0287917	chr10	56.3	0.0189164	chr21
56.4	0.0374415	chrX	56.4	0.0278076	chr1	56.4	0.0287341	chr10	56.4	0.0190967	chr21
56.5	0.0377248	chrX	56.5	0.0280254	chr1	56.5	0.0286149	chr10	56.5	0.0191614	chr21
56.6	0.0371808	chrX	56.6	0.0279762	chr1	56.6	0.0285729	chr10	56.6	0.0193039	chr21
56.7	0.037732	chrX	56.7	0.0279239	chr1	56.7	0.0282321	chr10	56.7	0.0187121	chr21
56.8	0.0375415	chrX	56.8	0.0278649	chr1	56.8	0.0284517	chr10	56.8	0.0189217	chr21
56.9	0.0373122	chrX	56.9	0.0279189	chr1	56.9	0.0280437	chr10	56.9	0.0187823	chr21
57	0.037254	chrX	57	0.027878	chr1	57	0.0288393	chr10	57	0.0188227	chr21
57.1	0.0375441	chrX	57.1	0.0279924	chr1	57.1	0.0280646	chr10	57.1	0.0189772	chr21
57.2	0.036983	chrX	57.2	0.0279605	chr1	57.2	0.0282481	chr10	57.2	0.0189433	chr21
57.3	0.0373596	chrX	57.3	0.0277654	chr1	57.3	0.0282133	chr10	57.3	0.0191183	chr21
57.4	0.0373754	chrX	57.4	0.0277161	chr1	57.4	0.0280056	chr10	57.4	0.0187814	chr21
57.5	0.0370492	chrX	57.5	0.0274555	chr1	57.5	0.0282303	chr10	57.5	0.0187858	chr21
57.6	0.0366279	chrX	57.6	0.0273477	chr1	57.6	0.0282929	chr10	57.6	0.0181341	chr21
57.7	0.0367676	chrX	57.7	0.0275825	chr1	57.7	0.02828	chr10	57.7	0.0184519	chr21
57.8	0.0368139	chrX	57.8	0.0275233	chr1	57.8	0.0282161	chr10	57.8	0.0181723	chr21
57.9	0.0374259	chrX	57.9	0.0275164	chr1	57.9	0.0280512	chr10	57.9	0.0186061	chr21
58	0.036954	chrX	58	0.0275152	chr1	58	0.0278753	chr10	58	0.0185788	chr21
58.1	0.0371737	chrX	58.1	0.0274164	chr1	58.1	0.0281619	chr10	58.1	0.0185366	chr21
58.2	0.037256	chrX	58.2	0.0271845	chr1	58.2	0.0277413	chr10	58.2	0.0184444	chr21
58.3	0.0372059	chrX	58.3	0.0275299	chr1	58.3	0.0280387	chr10	58.3	0.0187032	chr21
58.4	0.0370571	chrX	58.4	0.0275406	chr1	58.4	0.0277979	chr10	58.4	0.0183393	chr21
58.5	0.0366792	chrX	58.5	0.0271532	chr1	58.5	0.0280632	chr10	58.5	0.0179098	chr21
58.6	0.0362941	chrX	58.6	0.0272557	chr1	58.6	0.0280465	chr10	58.6	0.018102	chr21
58.7	0.0364207	chrX	58.7	0.0270532	chr1	58.7	0.0278651	chr10	58.7	0.018262	chr21
58.8	0.0367957	chrX	58.8	0.0270275	chr1	58.8	0.0281122	chr10	58.8	0.0183086	chr21
58.9	0.0363934	chrX	58.9	0.0272539	chr1	58.9	0.0275163	chr10	58.9	0.0185805	chr21
59	0.0367146	chrX	59	0.0269514	chr1	59	0.0281512	chr10	59	0.0183956	chr21
59.1	0.0365464	chrX	59.1	0.0271132	chr1	59.1	0.0276544	chr10	59.1	0.0184649	chr21
59.2	0.036415	chrX	59.2	0.0270294	chr1	59.2	0.0278812	chr10	59.2	0.0181408	chr21
59.3	0.0365182	chrX	59.3	0.0270132	chr1	59.3	0.027557	chr10	59.3	0.0178026	chr21
59.4	0.0367191	chrX	59.4	0.0270515	chr1	59.4	0.0275003	chr10	59.4	0.017826	chr21
59.5	0.0366072	chrX	59.5	0.0269139	chr1	59.5	0.0273024	chr10	59.5	0.0182059	chr21
59.6	0.036491	chrX	59.6	0.0270042	chr1	59.6	0.0275484	chr10	59.6	0.0179108	chr21
59.7	0.0367139	chrX	59.7	0.027	chr1	59.7	0.0273974	chr10	59.7	0.0177279	chr21
59.8	0.0359152	chrX	59.8	0.0270426	chr1	59.8	0.0272052	chr10	59.8	0.0175564	chr21
59.9	0.0365748	chrX	59.9	0.0267744	chr1	59.9	0.0276155	chr10	59.9	0.0178064	chr21
60	0.0364345	chrX	60	0.0267835	chr1	60	0.0273299	chr10	60	0.0176096	chr21
60.1	0.0358526	chrX	60.1	0.0268119	chr1	60.1	0.0273154	chr10	60.1	0.0179216	chr21
60.2	0.0363971	chrX	60.2	0.0266882	chr1	60.2	0.0272548	chr10	60.2	0.0178383	chr21
60.3	0.0363507	chrX	60.3	0.0266311	chr1	60.3	0.0275432	chr10	60.3	0.0174148	chr21
60.4	0.035845	chrX	60.4	0.026667	chr1	60.4	0.0270496	chr10	60.4	0.0179329	chr21
60.5	0.036468	chrX	60.5	0.0267295	chr1	60.5	0.0272092	chr10	60.5	0.017652	chr21
60.6	0.0357444	chrX	60.6	0.026874	chr1	60.6	0.0271893	chr10	60.6	0.0176913	chr21
60.7	0.0360558	chrX	60.7	0.0266512	chr1	60.7	0.0271074	chr10	60.7	0.0178994	chr21
60.8	0.0362012	chrX	60.8	0.0266278	chr1	60.8	0.0270713	chr10	60.8	0.0178032	chr21
60.9	0.0360193	chrX	60.9	0.0264884	chr1	60.9	0.0273594	chr10	60.9	0.0175147	chr21
61	0.0358644	chrX	61	0.0265506	chr1	61	0.0270116	chr10	61	0.017719	chr21
61.1	0.0357497	chrX	61.1	0.026255	chr1	61.1	0.0270232	chr10	61.1	0.0173052	chr21
61.2	0.036309	chrX	61.2	0.0262956	chr1	61.2	0.0268921	chr10	61.2	0.0175401	chr21
61.3	0.0360557	chrX	61.3	0.0262704	chr1	61.3	0.0266666	chr10	61.3	0.017138	chr21
61.4	0.0361262	chrX	61.4	0.0262107	chr1	61.4	0.0268862	chr10	61.4	0.0178391	chr21
61.5	0.0356902	chrX	61.5	0.0262232	chr1	61.5	0.026778	chr10	61.5	0.0173501	chr21
61.6	0.0360408	chrX	61.6	0.026232	chr1	61.6	0.0265801	chr10	61.6	0.0177524	chr21
61.7	0.0357414	chrX	61.7	0.0264458	chr1	61.7	0.0264148	chr10	61.7	0.0175375	chr21
61.8	0.0362583	chrX	61.8	0.0261062	chr1	61.8	0.0266218	chr10	61.8	0.0168108	chr21
61.9	0.0358826	chrX	61.9	0.025974	chr1	61.9	0.0266446	chr10	61.9	0.0169199	chr21
62	0.0358234	chrX	62	0.0258219	chr1	62	0.0267586	chr10	62	0.0176574	chr21
62.1	0.0356063	chrX	62.1	0.0260353	chr1	62.1	0.0267055	chr10	62.1	0.0170768	chr21
62.2	0.0355567	chrX	62.2	0.0259031	chr1	62.2	0.0268434	chr10	62.2	0.0170963	chr21
62.3	0.0353224	chrX	62.3	0.0259966	chr1	62.3	0.0264294	chr10	62.3	0.0171926	chr21
62.4	0.0356938	chrX	62.4	0.0256587	chr1	62.4	0.0265341	chr10	62.4	0.0175215	chr21
62.5	0.0353377	chrX	62.5	0.0257512	chr1	62.5	0.026431	chr10	62.5	0.017196	chr21
62.6	0.0351628	chrX	62.6	0.0257668	chr1	62.6	0.02665	chr10	62.6	0.0173122	chr21
62.7	0.035438	chrX	62.7	0.0258925	chr1	62.7	0.0263123	chr10	62.7	0.0170306	chr21
62.8	0.0353105	chrX	62.8	0.02581	chr1	62.8	0.0265523	chr10	62.8	0.0170199	chr21
62.9	0.0357823	chrX	62.9	0.0257777	chr1	62.9	0.0264069	chr10	62.9	0.017399	chr21
63	0.0351837	chrX	63	0.0255985	chr1	63	0.0262446	chr10	63	0.0170328	chr21
63.1	0.0349514	chrX	63.1	0.0256895	chr1	63.1	0.0263407	chr10	63.1	0.0172236	chr21
63.2	0.0354846	chrX	63.2	0.0256235	chr1	63.2	0.0260747	chr10	63.2	0.0169929	chr21
63.3	0.0354795	chrX	63.3	0.0253605	chr1	63.3	0.026046	chr10	63.3	0.0170603	chr21
63.4	0.0345407	chrX	63.4	0.0255173	chr1	63.4	0.0263041	chr10	63.4	0.0170829	chr21
63.5	0.0346993	chrX	63.5	0.0256898	chr1	63.5	0.0259817	chr10	63.5	0.0169054	chr21
63.6	0.0354208	chrX	63.6	0.0255288	chr1	63.6	0.0261595	chr10	63.6	0.0171332	chr21
63.7	0.0352468	chrX	63.7	0.0256057	chr1	63.7	0.0260507	chr10	63.7	0.0169129	chr21
63.8	0.0356832	chrX	63.8	0.0255049	chr1	63.8	0.0264906	chr10	63.8	0.0167495	chr21
63.9	0.0349202	chrX	63.9	0.0254257	chr1	63.9	0.0262329	chr10	63.9	0.0168238	chr21
64	0.0348913	chrX	64	0.0253287	chr1	64	0.0263835	chr10	64	0.0169408	chr21
64.1	0.0349777	chrX	64.1	0.0255574	chr1	64.1	0.0260292	chr10	64.1	0.0166511	chr21
64.2	0.0352341	chrX	64.2	0.0253348	chr1	64.2	0.0260129	chr10	64.2	0.0169303	chr21
64.3	0.0345724	chrX	64.3	0.0251876	chr1	64.3	0.0256896	chr10	64.3	0.0166371	chr21
64.4	0.034905	chrX	64.4	0.0251956	chr1	64.4	0.0261692	chr10	64.4	0.0168503	chr21
64.5	0.0347772	chrX	64.5	0.0253485	chr1	64.5	0.0255306	chr10	64.5	0.0170197	chr21
64.6	0.0349823	chrX	64.6	0.0254916	chr1	64.6	0.0258717	chr10	64.6	0.0164792	chr21
64.7	0.0344115	chrX	64.7	0.0251633	chr1	64.7	0.0258597	chr10	64.7	0.0168545	chr21
64.8	0.0352053	chrX	64.8	0.0252295	chr1	64.8	0.0260018	chr10	64.8	0.0164946	chr21
64.9	0.034809	chrX	64.9	0.0252526	chr1	64.9	0.0262447	chr10	64.9	0.0166923	chr21
65	0.0345573	chrX	65	0.0250965	chr1	65	0.0256022	chr10	65	0.0168719	chr21
65.1	0.0340963	chrX	65.1	0.0250803	chr1	65.1	0.0257572	chr10	65.1	0.0169404	chr21
65.2	0.0352919	chrX	65.2	0.0249924	chr1	65.2	0.0256851	chr10	65.2	0.0166072	chr21
65.3	0.0347597	chrX	65.3	0.0250423	chr1	65.3	0.025737	chr10	65.3	0.0164746	chr21
65.4	0.0345883	chrX	65.4	0.0249496	chr1	65.4	0.0253376	chr10	65.4	0.0162402	chr21
65.5	0.0351452	chrX	65.5	0.0249921	chr1	65.5	0.025645	chr10	65.5	0.016197	chr21
65.6	0.0343851	chrX	65.6	0.0247615	chr1	65.6	0.0256587	chr10	65.6	0.0163214	chr21
65.7	0.0345099	chrX	65.7	0.0250275	chr1	65.7	0.0249229	chr10	65.7	0.0163038	chr21
65.8	0.035049	chrX	65.8	0.0248962	chr1	65.8	0.0256571	chr10	65.8	0.0164714	chr21
65.9	0.0345146	chrX	65.9	0.024821	chr1	65.9	0.0255424	chr10	65.9	0.0162237	chr21
66	0.0345585	chrX	66	0.0247328	chr1	66	0.0254365	chr10	66	0.0164751	chr21
66.1	0.0345251	chrX	66.1	0.0247734	chr1	66.1	0.0252618	chr10	66.1	0.0160809	chr21
66.2	0.0339349	chrX	66.2	0.024705	chr1	66.2	0.025101	chr10	66.2	0.0158954	chr21
66.3	0.0340958	chrX	66.3	0.0248385	chr1	66.3	0.025117	chr10	66.3	0.0161204	chr21
66.4	0.0345138	chrX	66.4	0.0247179	chr1	66.4	0.0253753	chr10	66.4	0.0157881	chr21
66.5	0.0340249	chrX	66.5	0.0247699	chr1	66.5	0.0252196	chr10	66.5	0.0163617	chr21
66.6	0.0340702	chrX	66.6	0.0245473	chr1	66.6	0.0253255	chr10	66.6	0.0161566	chr21
66.7	0.0340516	chrX	66.7	0.0245342	chr1	66.7	0.0253583	chr10	66.7	0.0159239	chr21
66.8	0.0336203	chrX	66.8	0.0245369	chr1	66.8	0.025238	chr10	66.8	0.0160706	chr21
66.9	0.0341658	chrX	66.9	0.0244616	chr1	66.9	0.0252408	chr10	66.9	0.0161504	chr21
67	0.0341597	chrX	67	0.0244229	chr1	67	0.0252248	chr10	67	0.0159741	chr21
67.1	0.0340871	chrX	67.1	0.0243727	chr1	67.1	0.0251832	chr10	67.1	0.0159145	chr21
67.2	0.0343013	chrX	67.2	0.0244325	chr1	67.2	0.0252808	chr10	67.2	0.015913	chr21
67.3	0.0337889	chrX	67.3	0.0245311	chr1	67.3	0.0251899	chr10	67.3	0.0157815	chr21
67.4	0.0341625	chrX	67.4	0.024561	chr1	67.4	0.0251206	chr10	67.4	0.016084	chr21
67.5	0.033767	chrX	67.5	0.0243223	chr1	67.5	0.0250258	chr10	67.5	0.0159196	chr21
67.6	0.0339553	chrX	67.6	0.0244098	chr1	67.6	0.0249142	chr10	67.6	0.015876	chr21
67.7	0.0339681	chrX	67.7	0.0243694	chr1	67.7	0.0253217	chr10	67.7	0.0156213	chr21
67.8	0.0338437	chrX	67.8	0.0242288	chr1	67.8	0.0249271	chr10	67.8	0.0158348	chr21
67.9	0.0337555	chrX	67.9	0.0244214	chr1	67.9	0.0245133	chr10	67.9	0.0158723	chr21
68	0.0328821	chrX	68	0.0241804	chr1	68	0.0246858	chr10	68	0.0158524	chr21
68.1	0.0333366	chrX	68.1	0.0240717	chr1	68.1	0.0248966	chr10	68.1	0.0157967	chr21
68.2	0.0330078	chrX	68.2	0.0242698	chr1	68.2	0.0246202	chr10	68.2	0.0159365	chr21
68.3	0.0335134	chrX	68.3	0.0244018	chr1	68.3	0.0248248	chr10	68.3	0.0157577	chr21
68.4	0.0337687	chrX	68.4	0.0242186	chr1	68.4	0.0246186	chr10	68.4	0.0155937	chr21
68.5	0.0335774	chrX	68.5	0.0241047	chr1	68.5	0.0248739	chr10	68.5	0.0157593	chr21
68.6	0.0334991	chrX	68.6	0.0240808	chr1	68.6	0.024654	chr10	68.6	0.015628	chr21
68.7	0.0331573	chrX	68.7	0.0239262	chr1	68.7	0.0243737	chr10	68.7	0.0157218	chr21
68.8	0.033276	chrX	68.8	0.0241365	chr1	68.8	0.0245648	chr10	68.8	0.0157674	chr21
68.9	0.0336841	chrX	68.9	0.0237165	chr1	68.9	0.0245775	chr10	68.9	0.0154365	chr21
69	0.0333135	chrX	69	0.0237917	chr1	69	0.0242879	chr10	69	0.0157479	chr21
69.1	0.0333246	chrX	69.1	0.024041	chr1	69.1	0.0246869	chr10	69.1	0.0160033	chr21
69.2	0.0331547	chrX	69.2	0.0237369	chr1	69.2	0.0245601	chr10	69.2	0.0155586	chr21
69.3	0.0333486	chrX	69.3	0.0239034	chr1	69.3	0.0242714	chr10	69.3	0.0155471	chr21
69.4	0.0334373	chrX	69.4	0.0238026	chr1	69.4	0.0241439	chr10	69.4	0.0155115	chr21
69.5	0.0331334	chrX	69.5	0.02367	chr1	69.5	0.0242624	chr10	69.5	0.0154303	chr21
69.6	0.0327452	chrX	69.6	0.0238759	chr1	69.6	0.0243376	chr10	69.6	0.015238	chr21
69.7	0.0334314	chrX	69.7	0.023771	chr1	69.7	0.0242081	chr10	69.7	0.0156045	chr21
69.8	0.0330184	chrX	69.8	0.0238749	chr1	69.8	0.02404	chr10	69.8	0.0155646	chr21
69.9	0.0330175	chrX	69.9	0.0236402	chr1	69.9	0.0240453	chr10	69.9	0.0154468	chr21
70	0.033404	chrX	70	0.0234	chr1	70	0.0241945	chr10	70	0.0153501	chr21
70.1	0.0330391	chrX	70.1	0.0236641	chr1	70.1	0.0242389	chr10	70.1	0.015539	chr21
70.2	0.0327637	chrX	70.2	0.0237551	chr1	70.2	0.0241591	chr10	70.2	0.0156158	chr21
70.3	0.0332575	chrX	70.3	0.0237475	chr1	70.3	0.0244659	chr10	70.3	0.0152201	chr21
70.4	0.032811	chrX	70.4	0.0235171	chr1	70.4	0.0244365	chr10	70.4	0.0154912	chr21
70.5	0.0335009	chrX	70.5	0.0234558	chr1	70.5	0.0242751	chr10	70.5	0.0154317	chr21
70.6	0.0325982	chrX	70.6	0.023495	chr1	70.6	0.023921	chr10	70.6	0.0152469	chr21
70.7	0.0323026	chrX	70.7	0.0237617	chr1	70.7	0.0240852	chr10	70.7	0.0152124	chr21
70.8	0.0331522	chrX	70.8	0.0233522	chr1	70.8	0.0240514	chr10	70.8	0.0152246	chr21
70.9	0.0327627	chrX	70.9	0.0235058	chr1	70.9	0.0240016	chr10	70.9	0.0153039	chr21
71	0.0328195	chrX	71	0.0234089	chr1	71	0.024175	chr10	71	0.0153798	chr21
71.1	0.0326025	chrX	71.1	0.0233974	chr1	71.1	0.0239898	chr10	71.1	0.0146721	chr21
71.2	0.0329397	chrX	71.2	0.0232571	chr1	71.2	0.0242381	chr10	71.2	0.0151403	chr21
71.3	0.0328397	chrX	71.3	0.0232402	chr1	71.3	0.0241468	chr10	71.3	0.0151612	chr21
71.4	0.0324468	chrX	71.4	0.0233501	chr1	71.4	0.0240152	chr10	71.4	0.0151642	chr21
71.5	0.0325643	chrX	71.5	0.023305	chr1	71.5	0.0238334	chr10	71.5	0.0152565	chr21
71.6	0.0329402	chrX	71.6	0.0231899	chr1	71.6	0.0240344	chr10	71.6	0.0148574	chr21
71.7	0.0328509	chrX	71.7	0.0230831	chr1	71.7	0.0241017	chr10	71.7	0.0151242	chr21
71.8	0.0325009	chrX	71.8	0.023292	chr1	71.8	0.0241185	chr10	71.8	0.0149951	chr21
71.9	0.0327943	chrX	71.9	0.0230578	chr1	71.9	0.0240861	chr10	71.9	0.0152176	chr21
72	0.0324514	chrX	72	0.0230421	chr1	72	0.0238834	chr10	72	0.0149129	chr21
72.1	0.032896	chrX	72.1	0.0229422	chr1	72.1	0.0238244	chr10	72.1	0.0150979	chr21
72.2	0.0327414	chrX	72.2	0.0229075	chr1	72.2	0.0236657	chr10	72.2	0.0151021	chr21
72.3	0.032704	chrX	72.3	0.0231135	chr1	72.3	0.0236701	chr10	72.3	0.0149206	chr21
72.4	0.0320337	chrX	72.4	0.0227238	chr1	72.4	0.0236604	chr10	72.4	0.0148389	chr21
72.5	0.0325178	chrX	72.5	0.022984	chr1	72.5	0.0236497	chr10	72.5	0.0151453	chr21
72.6	0.0324496	chrX	72.6	0.0228924	chr1	72.6	0.0232959	chr10	72.6	0.014894	chr21
72.7	0.0323404	chrX	72.7	0.02291	chr1	72.7	0.0236732	chr10	72.7	0.0147084	chr21
72.8	0.0324179	chrX	72.8	0.0228333	chr1	72.8	0.0233481	chr10	72.8	0.0149555	chr21
72.9	0.0320517	chrX	72.9	0.0227402	chr1	72.9	0.0236434	chr10	72.9	0.014801	chr21
73	0.0318839	chrX	73	0.0229756	chr1	73	0.0240116	chr10	73	0.0147974	chr21
73.1	0.0316503	chrX	73.1	0.0226736	chr1	73.1	0.0236065	chr10	73.1	0.0149544	chr21
73.2	0.0320078	chrX	73.2	0.0228908	chr1	73.2	0.0238607	chr10	73.2	0.0148986	chr21
73.3	0.032408	chrX	73.3	0.0227221	chr1	73.3	0.0236336	chr10	73.3	0.0146047	chr21
73.4	0.0318408	chrX	73.4	0.0224941	chr1	73.4	0.0233988	chr10	73.4	0.015052	chr21
73.5	0.0326052	chrX	73.5	0.022785	chr1	73.5	0.0231097	chr10	73.5	0.0145537	chr21
73.6	0.0322941	chrX	73.6	0.0224901	chr1	73.6	0.0234532	chr10	73.6	0.0147455	chr21
73.7	0.0318329	chrX	73.7	0.0223124	chr1	73.7	0.0235022	chr10	73.7	0.0145621	chr21
73.8	0.0318627	chrX	73.8	0.022591	chr1	73.8	0.0234834	chr10	73.8	0.0146466	chr21
73.9	0.0320092	chrX	73.9	0.0226007	chr1	73.9	0.0237605	chr10	73.9	0.0148243	chr21
74	0.0317517	chrX	74	0.0225533	chr1	74	0.0236732	chr10	74	0.0145389	chr21
74.1	0.031847	chrX	74.1	0.0226249	chr1	74.1	0.0233526	chr10	74.1	0.0145336	chr21
74.2	0.0319986	chrX	74.2	0.0225057	chr1	74.2	0.0233057	chr10	74.2	0.0141894	chr21
74.3	0.0320092	chrX	74.3	0.0224822	chr1	74.3	0.0232684	chr10	74.3	0.0145426	chr21
74.4	0.0323367	chrX	74.4	0.0224489	chr1	74.4	0.0234061	chr10	74.4	0.014404	chr21
74.5	0.0315946	chrX	74.5	0.0224086	chr1	74.5	0.0234739	chr10	74.5	0.0143832	chr21
74.6	0.0317613	chrX	74.6	0.0223358	chr1	74.6	0.0229556	chr10	74.6	0.0144329	chr21
74.7	0.031725	chrX	74.7	0.0222844	chr1	74.7	0.0230793	chr10	74.7	0.0144301	chr21
74.8	0.0318994	chrX	74.8	0.0222676	chr1	74.8	0.0231691	chr10	74.8	0.0145141	chr21
74.9	0.031713	chrX	74.9	0.0222856	chr1	74.9	0.023106	chr10	74.9	0.0141577	chr21
75	0.0318998	chrX	75	0.0220458	chr1	75	0.0233618	chr10	75	0.014474	chr21
75.1	0.0314775	chrX	75.1	0.0223064	chr1	75.1	0.0231658	chr10	75.1	0.0143481	chr21
75.2	0.0315601	chrX	75.2	0.0221332	chr1	75.2	0.0233731	chr10	75.2	0.0144088	chr21
75.3	0.0315266	chrX	75.3	0.0220893	chr1	75.3	0.0233874	chr10	75.3	0.0141926	chr21
75.4	0.0316355	chrX	75.4	0.0223078	chr1	75.4	0.0233114	chr10	75.4	0.0142791	chr21
75.5	0.0315838	chrX	75.5	0.022077	chr1	75.5	0.0229406	chr10	75.5	0.0145124	chr21
75.6	0.0314727	chrX	75.6	0.0218586	chr1	75.6	0.0230258	chr10	75.6	0.0140771	chr21
75.7	0.0315572	chrX	75.7	0.0219676	chr1	75.7	0.0229559	chr10	75.7	0.014346	chr21
75.8	0.031649	chrX	75.8	0.0221053	chr1	75.8	0.0234563	chr10	75.8	0.01442	chr21
75.9	0.0317216	chrX	75.9	0.0219016	chr1	75.9	0.022832	chr10	75.9	0.0140115	chr21
76	0.0315119	chrX	76	0.0219522	chr1	76	0.0232223	chr10	76	0.013978	chr21
76.1	0.031546	chrX	76.1	0.0218984	chr1	76.1	0.0227208	chr10	76.1	0.0139406	chr21
76.2	0.031313	chrX	76.2	0.0219221	chr1	76.2	0.0228361	chr10	76.2	0.0140338	chr21
76.3	0.0314205	chrX	76.3	0.0219181	chr1	76.3	0.022969	chr10	76.3	0.0141446	chr21
76.4	0.031114	chrX	76.4	0.0219255	chr1	76.4	0.022708	chr10	76.4	0.0142933	chr21
76.5	0.0315438	chrX	76.5	0.0220356	chr1	76.5	0.0229745	chr10	76.5	0.0139125	chr21
76.6	0.0312632	chrX	76.6	0.0217772	chr1	76.6	0.0227403	chr10	76.6	0.0141831	chr21
76.7	0.0315605	chrX	76.7	0.0217984	chr1	76.7	0.0228296	chr10	76.7	0.0138083	chr21
76.8	0.0309961	chrX	76.8	0.02191	chr1	76.8	0.0228456	chr10	76.8	0.0142422	chr21
76.9	0.031666	chrX	76.9	0.0219172	chr1	76.9	0.0230258	chr10	76.9	0.0144455	chr21
77	0.0308737	chrX	77	0.0219962	chr1	77	0.0225922	chr10	77	0.0139776	chr21
77.1	0.0313301	chrX	77.1	0.0216397	chr1	77.1	0.0226576	chr10	77.1	0.0140303	chr21
77.2	0.0310364	chrX	77.2	0.0218191	chr1	77.2	0.0230216	chr10	77.2	0.014093	chr21
77.3	0.0314688	chrX	77.3	0.0215788	chr1	77.3	0.0223441	chr10	77.3	0.0139451	chr21
77.4	0.0312407	chrX	77.4	0.0214971	chr1	77.4	0.0226199	chr10	77.4	0.0139415	chr21
77.5	0.0308747	chrX	77.5	0.0214938	chr1	77.5	0.0224587	chr10	77.5	0.0137465	chr21
77.6	0.0308183	chrX	77.6	0.0218154	chr1	77.6	0.0227868	chr10	77.6	0.0140361	chr21
77.7	0.0312643	chrX	77.7	0.0214789	chr1	77.7	0.0226625	chr10	77.7	0.0138385	chr21
77.8	0.0306659	chrX	77.8	0.021617	chr1	77.8	0.0221698	chr10	77.8	0.0140757	chr21
77.9	0.031181	chrX	77.9	0.0215747	chr1	77.9	0.0226269	chr10	77.9	0.0138725	chr21
78	0.030953	chrX	78	0.0212415	chr1	78	0.0226539	chr10	78	0.0139911	chr21
78.1	0.031157	chrX	78.1	0.0215031	chr1	78.1	0.022456	chr10	78.1	0.0138537	chr21
78.2	0.0310502	chrX	78.2	0.0215017	chr1	78.2	0.0224025	chr10	78.2	0.0135492	chr21
78.3	0.0309344	chrX	78.3	0.0215691	chr1	78.3	0.0224314	chr10	78.3	0.0137386	chr21
78.4	0.0309641	chrX	78.4	0.0213774	chr1	78.4	0.0222395	chr10	78.4	0.0138911	chr21
78.5	0.0304963	chrX	78.5	0.0216076	chr1	78.5	0.0224667	chr10	78.5	0.0134798	chr21
78.6	0.0308889	chrX	78.6	0.0215659	chr1	78.6	0.0224199	chr10	78.6	0.0136674	chr21
78.7	0.0305871	chrX	78.7	0.0213972	chr1	78.7	0.022501	chr10	78.7	0.013449	chr21
78.8	0.0307966	chrX	78.8	0.0213613	chr1	78.8	0.0222057	chr10	78.8	0.0135768	chr21
78.9	0.0307701	chrX	78.9	0.0213561	chr1	78.9	0.0220689	chr10	78.9	0.0137741	chr21
79	0.0310023	chrX	79	0.0213353	chr1	79	0.0224622	chr10	79	0.0138152	chr21
79.1	0.0307182	chrX	79.1	0.0215203	chr1	79.1	0.022137	chr10	79.1	0.013622	chr21
79.2	0.0308031	chrX	79.2	0.0214174	chr1	79.2	0.0220353	chr10	79.2	0.0134343	chr21
79.3	0.0306074	chrX	79.3	0.021188	chr1	79.3	0.0223743	chr10	79.3	0.0136919	chr21
79.4	0.0308784	chrX	79.4	0.0213663	chr1	79.4	0.0220629	chr10	79.4	0.0135906	chr21
79.5	0.0306032	chrX	79.5	0.0213679	chr1	79.5	0.0221521	chr10	79.5	0.0134012	chr21
79.6	0.0305851	chrX	79.6	0.0214222	chr1	79.6	0.0222524	chr10	79.6	0.0136487	chr21
79.7	0.0304342	chrX	79.7	0.021097	chr1	79.7	0.0222025	chr10	79.7	0.0135704	chr21
79.8	0.0300243	chrX	79.8	0.0208972	chr1	79.8	0.0219407	chr10	79.8	0.0135824	chr21
79.9	0.0309083	chrX	79.9	0.020984	chr1	79.9	0.0224302	chr10	79.9	0.0138703	chr21
80	0.0307085	chrX	80	0.0210016	chr1	80	0.0219314	chr10	80	0.0133765	chr21
80.1	0.0304157	chrX	80.1	0.0211541	chr1	80.1	0.022132	chr10	80.1	0.013409	chr21
80.2	0.0307546	chrX	80.2	0.0210155	chr1	80.2	0.0222148	chr10	80.2	0.0134383	chr21
80.3	0.0302121	chrX	80.3	0.0210386	chr1	80.3	0.0221551	chr10	80.3	0.01347	chr21
80.4	0.0307715	chrX	80.4	0.0210135	chr1	80.4	0.0220646	chr10	80.4	0.0132213	chr21
80.5	0.0305417	chrX	80.5	0.02082	chr1	80.5	0.021832	chr10	80.5	0.0131044	chr21
80.6	0.0304927	chrX	80.6	0.0208232	chr1	80.6	0.0220429	chr10	80.6	0.0133159	chr21
80.7	0.0302136	chrX	80.7	0.0210324	chr1	80.7	0.0220976	chr10	80.7	0.0132857	chr21
80.8	0.0305121	chrX	80.8	0.020934	chr1	80.8	0.0214633	chr10	80.8	0.0133569	chr21
80.9	0.0304838	chrX	80.9	0.0208102	chr1	80.9	0.0217512	chr10	80.9	0.0132764	chr21
81	0.030248	chrX	81	0.0207871	chr1	81	0.0218089	chr10	81	0.0130318	chr21
81.1	0.0303711	chrX	81.1	0.0208988	chr1	81.1	0.0219787	chr10	81.1	0.0130479	chr21
81.2	0.0304221	chrX	81.2	0.0208223	chr1	81.2	0.0218672	chr10	81.2	0.013219	chr21
81.3	0.0302607	chrX	81.3	0.0207923	chr1	81.3	0.0217708	chr10	81.3	0.0128652	chr21
81.4	0.0305356	chrX	81.4	0.0208962	chr1	81.4	0.0220872	chr10	81.4	0.0133448	chr21
81.5	0.0304998	chrX	81.5	0.020683	chr1	81.5	0.0214396	chr10	81.5	0.0130558	chr21
81.6	0.0300226	chrX	81.6	0.0208718	chr1	81.6	0.0215781	chr10	81.6	0.0131976	chr21
81.7	0.030486	chrX	81.7	0.0208811	chr1	81.7	0.0215808	chr10	81.7	0.0130306	chr21
81.8	0.0299295	chrX	81.8	0.0206012	chr1	81.8	0.0219286	chr10	81.8	0.0131893	chr21
81.9	0.0299668	chrX	81.9	0.0209049	chr1	81.9	0.0216533	chr10	81.9	0.0132298	chr21
82	0.0298339	chrX	82	0.0207608	chr1	82	0.021572	chr10	82	0.0131651	chr21
82.1	0.030226	chrX	82.1	0.0206064	chr1	82.1	0.0214971	chr10	82.1	0.0129899	chr21
82.2	0.0302265	chrX	82.2	0.0203609	chr1	82.2	0.0215487	chr10	82.2	0.0130953	chr21
82.3	0.0301123	chrX	82.3	0.0207296	chr1	82.3	0.0217268	chr10	82.3	0.0126325	chr21
82.4	0.0297823	chrX	82.4	0.0205969	chr1	82.4	0.0217589	chr10	82.4	0.0130429	chr21
82.5	0.0300697	chrX	82.5	0.0205403	chr1	82.5	0.0213424	chr10	82.5	0.013198	chr21
82.6	0.0292972	chrX	82.6	0.0206369	chr1	82.6	0.0214983	chr10	82.6	0.0130982	chr21
82.7	0.030033	chrX	82.7	0.0204408	chr1	82.7	0.0212675	chr10	82.7	0.0129887	chr21
82.8	0.029591	chrX	82.8	0.0204679	chr1	82.8	0.0213962	chr10	82.8	0.013086	chr21
82.9	0.0301069	chrX	82.9	0.0204084	chr1	82.9	0.0211906	chr10	82.9	0.0129208	chr21
83	0.0299657	chrX	83	0.0206221	chr1	83	0.021399	chr10	83	0.0128416	chr21
83.1	0.0298241	chrX	83.1	0.0205749	chr1	83.1	0.0215094	chr10	83.1	0.0129084	chr21
83.2	0.0300386	chrX	83.2	0.0203099	chr1	83.2	0.0213654	chr10	83.2	0.0129166	chr21
83.3	0.0296646	chrX	83.3	0.020448	chr1	83.3	0.021293	chr10	83.3	0.0130396	chr21
83.4	0.0293045	chrX	83.4	0.0202349	chr1	83.4	0.0213511	chr10	83.4	0.0128555	chr21
83.5	0.0295551	chrX	83.5	0.020287	chr1	83.5	0.0213401	chr10	83.5	0.0127621	chr21
83.6	0.0294955	chrX	83.6	0.0204268	chr1	83.6	0.0214679	chr10	83.6	0.0129108	chr21
83.7	0.0294289	chrX	83.7	0.020309	chr1	83.7	0.0211009	chr10	83.7	0.0129106	chr21
83.8	0.0298851	chrX	83.8	0.0202339	chr1	83.8	0.020997	chr10	83.8	0.0130553	chr21
83.9	0.0300621	chrX	83.9	0.0203773	chr1	83.9	0.021239	chr10	83.9	0.0127989	chr21
84	0.0292488	chrX	84	0.0201516	chr1	84	0.021041	chr10	84	0.0131596	chr21
84.1	0.0296565	chrX	84.1	0.0203408	chr1	84.1	0.0209023	chr10	84.1	0.0129759	chr21
84.2	0.0296107	chrX	84.2	0.0201476	chr1	84.2	0.0211227	chr10	84.2	0.0128708	chr21
84.3	0.0293185	chrX	84.3	0.0202381	chr1	84.3	0.0212081	chr10	84.3	0.0128103	chr21
84.4	0.0292857	chrX	84.4	0.0202234	chr1	84.4	0.0212327	chr10	84.4	0.012537	chr21
84.5	0.0293975	chrX	84.5	0.0201868	chr1	84.5	0.0208216	chr10	84.5	0.0126876	chr21
84.6	0.0296102	chrX	84.6	0.0200876	chr1	84.6	0.0211314	chr10	84.6	0.0124641	chr21
84.7	0.0292165	chrX	84.7	0.0201174	chr1	84.7	0.0208697	chr10	84.7	0.0128934	chr21
84.8	0.0291547	chrX	84.8	0.0201021	chr1	84.8	0.021115	chr10	84.8	0.0129739	chr21
84.9	0.0293489	chrX	84.9	0.0200218	chr1	84.9	0.0211966	chr10	84.9	0.0124575	chr21
85	0.0295957	chrX	85	0.0201459	chr1	85	0.021117	chr10	85	0.012606	chr21
85.1	0.0292079	chrX	85.1	0.0200579	chr1	85.1	0.0206492	chr10	85.1	0.012527	chr21
85.2	0.0292714	chrX	85.2	0.0199229	chr1	85.2	0.0207947	chr10	85.2	0.0127327	chr21
85.3	0.0291129	chrX	85.3	0.0201246	chr1	85.3	0.0211639	chr10	85.3	0.0128231	chr21
85.4	0.0295606	chrX	85.4	0.0198477	chr1	85.4	0.0208163	chr10	85.4	0.0124324	chr21
85.5	0.0290639	chrX	85.5	0.0200086	chr1	85.5	0.0206919	chr10	85.5	0.0127789	chr21
85.6	0.0290893	chrX	85.6	0.0199333	chr1	85.6	0.0204444	chr10	85.6	0.0125261	chr21
85.7	0.0290895	chrX	85.7	0.0200159	chr1	85.7	0.0206295	chr10	85.7	0.0126236	chr21
85.8	0.0291072	chrX	85.8	0.0200303	chr1	85.8	0.0206697	chr10	85.8	0.0124473	chr21
85.9	0.0290873	chrX	85.9	0.0198101	chr1	85.9	0.021041	chr10	85.9	0.0126643	chr21
86	0.0291446	chrX	86	0.0198064	chr1	86	0.0211066	chr10	86	0.0123176	chr21
86.1	0.0287029	chrX	86.1	0.0198499	chr1	86.1	0.0207687	chr10	86.1	0.0127226	chr21
86.2	0.0284619	chrX	86.2	0.0197467	chr1	86.2	0.0208813	chr10	86.2	0.0125204	chr21
86.3	0.0291667	chrX	86.3	0.0198029	chr1	86.3	0.0209873	chr10	86.3	0.0123641	chr21
86.4	0.0296331	chrX	86.4	0.0199324	chr1	86.4	0.0209257	chr10	86.4	0.012312	chr21
86.5	0.0294126	chrX	86.5	0.0197582	chr1	86.5	0.0206683	chr10	86.5	0.0123004	chr21
86.6	0.02927	chrX	86.6	0.0198737	chr1	86.6	0.0208167	chr10	86.6	0.0124324	chr21
86.7	0.0292041	chrX	86.7	0.0199611	chr1	86.7	0.0207557	chr10	86.7	0.0125641	chr21
86.8	0.0285796	chrX	86.8	0.0197943	chr1	86.8	0.0203571	chr10	86.8	0.0122712	chr21
86.9	0.029089	chrX	86.9	0.019864	chr1	86.9	0.0203946	chr10	86.9	0.012511	chr21
87	0.0291306	chrX	87	0.0197882	chr1	87	0.0203921	chr10	87	0.012451	chr21
87.1	0.0287435	chrX	87.1	0.0197596	chr1	87.1	0.0208095	chr10	87.1	0.0122422	chr21
87.2	0.0283734	chrX	87.2	0.0195672	chr1	87.2	0.0206191	chr10	87.2	0.0121049	chr21
87.3	0.0287061	chrX	87.3	0.0196553	chr1	87.3	0.0205336	chr10	87.3	0.0123624	chr21
87.4	0.0291086	chrX	87.4	0.0196525	chr1	87.4	0.0206757	chr10	87.4	0.012449	chr21
87.5	0.0287184	chrX	87.5	0.0195936	chr1	87.5	0.0203883	chr10	87.5	0.0122058	chr21
87.6	0.0286374	chrX	87.6	0.0195804	chr1	87.6	0.0207393	chr10	87.6	0.0122179	chr21
87.7	0.0287946	chrX	87.7	0.0197066	chr1	87.7	0.0204453	chr10	87.7	0.0124443	chr21
87.8	0.028426	chrX	87.8	0.0194865	chr1	87.8	0.0206179	chr10	87.8	0.0121489	chr21
87.9	0.0286422	chrX	87.9	0.0195282	chr1	87.9	0.0208192	chr10	87.9	0.0122592	chr21
88	0.0287585	chrX	88	0.0196158	chr1	88	0.0199941	chr10	88	0.0122069	chr21
88.1	0.0285815	chrX	88.1	0.0194694	chr1	88.1	0.0206135	chr10	88.1	0.0121374	chr21
88.2	0.0284604	chrX	88.2	0.0195174	chr1	88.2	0.0203984	chr10	88.2	0.0122014	chr21
88.3	0.0287367	chrX	88.3	0.0193111	chr1	88.3	0.0201685	chr10	88.3	0.0121672	chr21
88.4	0.0282547	chrX	88.4	0.0193238	chr1	88.4	0.0202483	chr10	88.4	0.0119988	chr21
88.5	0.0284343	chrX	88.5	0.0193004	chr1	88.5	0.0203417	chr10	88.5	0.0119925	chr21
88.6	0.0281915	chrX	88.6	0.0193476	chr1	88.6	0.0201642	chr10	88.6	0.0120253	chr21
88.7	0.0285461	chrX	88.7	0.0191445	chr1	88.7	0.02023	chr10	88.7	0.011742	chr21
88.8	0.0283926	chrX	88.8	0.0191876	chr1	88.8	0.0200524	chr10	88.8	0.0121705	chr21
88.9	0.0279864	chrX	88.9	0.0194329	chr1	88.9	0.0200124	chr10	88.9	0.0119176	chr21
89	0.0286891	chrX	89	0.0192504	chr1	89	0.0205171	chr10	89	0.012186	chr21
89.1	0.0282077	chrX	89.1	0.0192419	chr1	89.1	0.0203511	chr10	89.1	0.0118094	chr21
89.2	0.0285557	chrX	89.2	0.019192	chr1	89.2	0.0202018	chr10	89.2	0.011888	chr21
89.3	0.0283729	chrX	89.3	0.0192959	chr1	89.3	0.020071	chr10	89.3	0.012089	chr21
89.4	0.0283733	chrX	89.4	0.0190924	chr1	89.4	0.0203439	chr10	89.4	0.012004	chr21
89.5	0.0284932	chrX	89.5	0.0192575	chr1	89.5	0.0199889	chr10	89.5	0.0117642	chr21
89.6	0.0285666	chrX	89.6	0.0192678	chr1	89.6	0.0202241	chr10	89.6	0.0120019	chr21
89.7	0.0280065	chrX	89.7	0.0191498	chr1	89.7	0.0200241	chr10	89.7	0.0117267	chr21
89.8	0.0280937	chrX	89.8	0.0191499	chr1	89.8	0.0199945	chr10	89.8	0.0118243	chr21
89.9	0.028637	chrX	89.9	0.0190173	chr1	89.9	0.0201133	chr10	89.9	0.0116334	chr21
90	0.0285581	chrX	90	0.0192028	chr1	90	0.0200485	chr10	90	0.0117369	chr21
90.1	0.0284529	chrX	90.1	0.0189921	chr1	90.1	0.0200384	chr10	90.1	0.0120286	chr21
90.2	0.0282229	chrX	90.2	0.0190216	chr1	90.2	0.019871	chr10	90.2	0.0116099	chr21
90.3	0.0280391	chrX	90.3	0.0188561	chr1	90.3	0.0199321	chr10	90.3	0.0118634	chr21
90.4	0.027674	chrX	90.4	0.0190599	chr1	90.4	0.0199054	chr10	90.4	0.0119688	chr21
90.5	0.028292	chrX	90.5	0.0188494	chr1	90.5	0.0200417	chr10	90.5	0.0116722	chr21
90.6	0.0280706	chrX	90.6	0.019121	chr1	90.6	0.0198791	chr10	90.6	0.0118778	chr21
90.7	0.0276802	chrX	90.7	0.0188562	chr1	90.7	0.0200401	chr10	90.7	0.0116255	chr21
90.8	0.0282273	chrX	90.8	0.0189265	chr1	90.8	0.0200392	chr10	90.8	0.0118267	chr21
90.9	0.0283756	chrX	90.9	0.0190077	chr1	90.9	0.0199829	chr10	90.9	0.0115579	chr21
91	0.0278033	chrX	91	0.0188628	chr1	91	0.0196287	chr10	91	0.0114369	chr21
91.1	0.0278854	chrX	91.1	0.0189058	chr1	91.1	0.0199541	chr10	91.1	0.0116124	chr21
91.2	0.0281894	chrX	91.2	0.0188322	chr1	91.2	0.0197278	chr10	91.2	0.0117895	chr21
91.3	0.0279125	chrX	91.3	0.0187208	chr1	91.3	0.0194853	chr10	91.3	0.0118368	chr21
91.4	0.02801	chrX	91.4	0.0187753	chr1	91.4	0.0198537	chr10	91.4	0.0116012	chr21
91.5	0.0275541	chrX	91.5	0.0187784	chr1	91.5	0.0195914	chr10	91.5	0.0115974	chr21
91.6	0.0279816	chrX	91.6	0.0186682	chr1	91.6	0.0194955	chr10	91.6	0.0114167	chr21
91.7	0.0277702	chrX	91.7	0.0187441	chr1	91.7	0.0194057	chr10	91.7	0.0116387	chr21
91.8	0.0280183	chrX	91.8	0.0184563	chr1	91.8	0.0196277	chr10	91.8	0.0116851	chr21
91.9	0.0276361	chrX	91.9	0.0186204	chr1	91.9	0.0197359	chr10	91.9	0.0114992	chr21
92	0.0278655	chrX	92	0.0187632	chr1	92	0.0194253	chr10	92	0.0116151	chr21
92.1	0.0280627	chrX	92.1	0.0188042	chr1	92.1	0.020208	chr10	92.1	0.0116954	chr21
92.2	0.0276459	chrX	92.2	0.0186612	chr1	92.2	0.0197181	chr10	92.2	0.0117179	chr21
92.3	0.0272478	chrX	92.3	0.0185906	chr1	92.3	0.0198511	chr10	92.3	0.0114338	chr21
92.4	0.0275833	chrX	92.4	0.0187266	chr1	92.4	0.0197519	chr10	92.4	0.0116696	chr21
92.5	0.0277066	chrX	92.5	0.0185759	chr1	92.5	0.019678	chr10	92.5	0.0113123	chr21
92.6	0.0279501	chrX	92.6	0.0185293	chr1	92.6	0.0197305	chr10	92.6	0.0115149	chr21
92.7	0.0279491	chrX	92.7	0.0184656	chr1	92.7	0.0194794	chr10	92.7	0.0113556	chr21
92.8	0.0276197	chrX	92.8	0.0184499	chr1	92.8	0.0195247	chr10	92.8	0.0116119	chr21
92.9	0.0279852	chrX	92.9	0.0185916	chr1	92.9	0.0198019	chr10	92.9	0.011468	chr21
93	0.0277745	chrX	93	0.0183936	chr1	93	0.0196505	chr10	93	0.0113698	chr21
93.1	0.0272301	chrX	93.1	0.0183526	chr1	93.1	0.0195262	chr10	93.1	0.0115919	chr21
93.2	0.0276439	chrX	93.2	0.0185496	chr1	93.2	0.0195416	chr10	93.2	0.0112645	chr21
93.3	0.0279971	chrX	93.3	0.0185682	chr1	93.3	0.0191642	chr10	93.3	0.0114776	chr21
93.4	0.0275433	chrX	93.4	0.0182969	chr1	93.4	0.0193133	chr10	93.4	0.0116499	chr21
93.5	0.0271412	chrX	93.5	0.0183098	chr1	93.5	0.0197405	chr10	93.5	0.0112144	chr21
93.6	0.027134	chrX	93.6	0.0184169	chr1	93.6	0.0193986	chr10	93.6	0.0115511	chr21
93.7	0.0271893	chrX	93.7	0.0184085	chr1	93.7	0.0195412	chr10	93.7	0.0112886	chr21
93.8	0.0274148	chrX	93.8	0.0183221	chr1	93.8	0.0193168	chr10	93.8	0.0113574	chr21
93.9	0.0276525	chrX	93.9	0.0181485	chr1	93.9	0.0193718	chr10	93.9	0.011398	chr21
94	0.027969	chrX	94	0.0183378	chr1	94	0.0193403	chr10	94	0.0112642	chr21
94.1	0.0274244	chrX	94.1	0.0183305	chr1	94.1	0.0192813	chr10	94.1	0.0114093	chr21
94.2	0.0272867	chrX	94.2	0.0183845	chr1	94.2	0.0194853	chr10	94.2	0.0113166	chr21
94.3	0.0274305	chrX	94.3	0.0182572	chr1	94.3	0.0192926	chr10	94.3	0.0111594	chr21
94.4	0.0271966	chrX	94.4	0.0183181	chr1	94.4	0.019065	chr10	94.4	0.0113362	chr21
94.5	0.0275818	chrX	94.5	0.0182013	chr1	94.5	0.0193459	chr10	94.5	0.0114212	chr21
94.6	0.0270208	chrX	94.6	0.0181548	chr1	94.6	0.0191628	chr10	94.6	0.0112627	chr21
94.7	0.0275847	chrX	94.7	0.018031	chr1	94.7	0.0191354	chr10	94.7	0.0112186	chr21
94.8	0.0274224	chrX	94.8	0.0183283	chr1	94.8	0.0193861	chr10	94.8	0.0113673	chr21
94.9	0.0275627	chrX	94.9	0.0182617	chr1	94.9	0.0191536	chr10	94.9	0.0115255	chr21
95	0.027503	chrX	95	0.0181341	chr1	95	0.0190655	chr10	95	0.0112491	chr21
95.1	0.0275674	chrX	95.1	0.0179667	chr1	95.1	0.0193067	chr10	95.1	0.0113252	chr21
95.2	0.0266353	chrX	95.2	0.017958	chr1	95.2	0.0190613	chr10	95.2	0.0112388	chr21
95.3	0.0274276	chrX	95.3	0.0181416	chr1	95.3	0.0188507	chr10	95.3	0.0113615	chr21
95.4	0.0273258	chrX	95.4	0.0180403	chr1	95.4	0.019172	chr10	95.4	0.0114082	chr21
95.5	0.0270073	chrX	95.5	0.0180262	chr1	95.5	0.0194626	chr10	95.5	0.0111869	chr21
95.6	0.0271725	chrX	95.6	0.0180659	chr1	95.6	0.0189473	chr10	95.6	0.0109788	chr21
95.7	0.0268353	chrX	95.7	0.0181091	chr1	95.7	0.0191211	chr10	95.7	0.0111939	chr21
95.8	0.0268641	chrX	95.8	0.0178016	chr1	95.8	0.0193958	chr10	95.8	0.0111758	chr21
95.9	0.0271921	chrX	95.9	0.0177616	chr1	95.9	0.018787	chr10	95.9	0.0113484	chr21
96	0.026922	chrX	96	0.0179071	chr1	96	0.0190834	chr10	96	0.0110978	chr21
96.1	0.0271222	chrX	96.1	0.0178613	chr1	96.1	0.0191044	chr10	96.1	0.0112496	chr21
96.2	0.0268539	chrX	96.2	0.0177452	chr1	96.2	0.0190328	chr10	96.2	0.0109977	chr21
96.3	0.0270905	chrX	96.3	0.0177243	chr1	96.3	0.0187442	chr10	96.3	0.0111109	chr21
96.4	0.0273012	chrX	96.4	0.0179494	chr1	96.4	0.0188008	chr10	96.4	0.0111011	chr21
96.5	0.0271197	chrX	96.5	0.0177755	chr1	96.5	0.0191133	chr10	96.5	0.0110472	chr21
96.6	0.0271487	chrX	96.6	0.0176996	chr1	96.6	0.0186204	chr10	96.6	0.0110585	chr21
96.7	0.0268281	chrX	96.7	0.0175675	chr1	96.7	0.0192237	chr10	96.7	0.0109566	chr21
96.8	0.0267636	chrX	96.8	0.0177473	chr1	96.8	0.0188063	chr10	96.8	0.0111336	chr21
96.9	0.0271561	chrX	96.9	0.0177268	chr1	96.9	0.0185275	chr10	96.9	0.010802	chr21
97	0.0267765	chrX	97	0.0177523	chr1	97	0.018863	chr10	97	0.0110074	chr21
97.1	0.0268543	chrX	97.1	0.0176544	chr1	97.1	0.0188029	chr10	97.1	0.0110139	chr21
97.2	0.0270127	chrX	97.2	0.0175652	chr1	97.2	0.0188917	chr10	97.2	0.0108283	chr21
97.3	0.0266817	chrX	97.3	0.0177265	chr1	97.3	0.0188831	chr10	97.3	0.0108163	chr21
97.4	0.027266	chrX	97.4	0.0178077	chr1	97.4	0.0186246	chr10	97.4	0.0107768	chr21
97.5	0.026811	chrX	97.5	0.0178896	chr1	97.5	0.0189209	chr10	97.5	0.0108064	chr21
97.6	0.0265778	chrX	97.6	0.0175226	chr1	97.6	0.0185287	chr10	97.6	0.0108216	chr21
97.7	0.0266218	chrX	97.7	0.0176642	chr1	97.7	0.0186948	chr10	97.7	0.0110086	chr21
97.8	0.0268738	chrX	97.8	0.017703	chr1	97.8	0.0187907	chr10	97.8	0.0108967	chr21
97.9	0.0265712	chrX	97.9	0.0176532	chr1	97.9	0.0188089	chr10	97.9	0.0110028	chr21
98	0.0269335	chrX	98	0.0174707	chr1	98	0.0189353	chr10	98	0.010541	chr21
98.1	0.0265916	chrX	98.1	0.0176472	chr1	98.1	0.0187096	chr10	98.1	0.0109853	chr21
98.2	0.0266021	chrX	98.2	0.0175766	chr1	98.2	0.0187573	chr10	98.2	0.0108102	chr21
98.3	0.026599	chrX	98.3	0.0177294	chr1	98.3	0.0182902	chr10	98.3	0.0108125	chr21
98.4	0.0268212	chrX	98.4	0.0175291	chr1	98.4	0.0185489	chr10	98.4	0.0107508	chr21
98.5	0.0264283	chrX	98.5	0.0174755	chr1	98.5	0.0184038	chr10	98.5	0.0108171	chr21
98.6	0.0262335	chrX	98.6	0.0175769	chr1	98.6	0.0186234	chr10	98.6	0.0106216	chr21
98.7	0.0266221	chrX	98.7	0.0174794	chr1	98.7	0.0184721	chr10	98.7	0.010708	chr21
98.8	0.0264093	chrX	98.8	0.017589	chr1	98.8	0.0186006	chr10	98.8	0.010637	chr21
98.9	0.0271075	chrX	98.9	0.0174486	chr1	98.9	0.0188539	chr10	98.9	0.0109035	chr21
99	0.0265391	chrX	99	0.0174062	chr1	99	0.0183362	chr10	99	0.0106337	chr21
99.1	0.0265521	chrX	99.1	0.0173934	chr1	99.1	0.0185716	chr10	99.1	0.0103424	chr21
99.2	0.0266013	chrX	99.2	0.0173557	chr1	99.2	0.0184782	chr10	99.2	0.0104936	chr21
99.3	0.0264711	chrX	99.3	0.017396	chr1	99.3	0.0182788	chr10	99.3	0.0105545	chr21
99.4	0.0260958	chrX	99.4	0.0172915	chr1	99.4	0.0183395	chr10	99.4	0.0106313	chr21
99.5	0.0266882	chrX	99.5	0.0173608	chr1	99.5	0.0183858	chr10	99.5	0.0106798	chr21
99.6	0.0263484	chrX	99.6	0.0175241	chr1	99.6	0.0181571	chr10	99.6	0.0104871	chr21
99.7	0.0265701	chrX	99.7	0.0173981	chr1	99.7	0.0182949	chr10	99.7	0.0105178	chr21
99.8	0.0263074	chrX	99.8	0.0170421	chr1	99.8	0.0185421	chr10	99.8	0.0106774	chr21
99.9	0.0263478	chrX	99.9	0.0173083	chr1	99.9	0.0184551	chr10	99.9	0.010505	chr21
100	0.0265546	chrX	100	0.0172331	chr1	100	0.0183173	chr10	100	0.0106585	chr21
100.1	0.0266645	chrX	100.1	0.0172047	chr1	100.1	0.0182533	chr10	100.1	0.0107327	chr21
100.2	0.0266743	chrX	100.2	0.0172413	chr1	100.2	0.0185046	chr10	100.2	0.0103843	chr21
100.3	0.0267728	chrX	100.3	0.0172414	chr1	100.3	0.0181331	chr10	100.3	0.0105898	chr21
100.4	0.0259504	chrX	100.4	0.0171314	chr1	100.4	0.0184815	chr10	100.4	0.0104041	chr21
100.5	0.0261842	chrX	100.5	0.0170924	chr1	100.5	0.0181135	chr10	100.5	0.0105154	chr21
100.6	0.0261546	chrX	100.6	0.017209	chr1	100.6	0.0178923	chr10	100.6	0.0106077	chr21
100.7	0.0264268	chrX	100.7	0.0171185	chr1	100.7	0.0183418	chr10	100.7	0.0106987	chr21
100.8	0.0261009	chrX	100.8	0.0170978	chr1	100.8	0.0179602	chr10	100.8	0.0103106	chr21
100.9	0.0263392	chrX	100.9	0.01711	chr1	100.9	0.0179009	chr10	100.9	0.0102807	chr21
101	0.0261928	chrX	101	0.0170683	chr1	101	0.0181279	chr10	101	0.0104182	chr21
101.1	0.0263312	chrX	101.1	0.0172347	chr1	101.1	0.0178027	chr10	101.1	0.0103413	chr21
101.2	0.0262835	chrX	101.2	0.0170564	chr1	101.2	0.018	chr10	101.2	0.0101885	chr21
101.3	0.0263108	chrX	101.3	0.0171775	chr1	101.3	0.0178814	chr10	101.3	0.0105063	chr21
101.4	0.0258527	chrX	101.4	0.0170692	chr1	101.4	0.0181339	chr10	101.4	0.0102715	chr21
101.5	0.0263955	chrX	101.5	0.0171011	chr1	101.5	0.0178032	chr10	101.5	0.010382	chr21
101.6	0.0259304	chrX	101.6	0.01699	chr1	101.6	0.0180335	chr10	101.6	0.0101338	chr21
101.7	0.0262902	chrX	101.7	0.0171227	chr1	101.7	0.0180841	chr10	101.7	0.0104235	chr21
101.8	0.0259782	chrX	101.8	0.016991	chr1	101.8	0.0181731	chr10	101.8	0.0103698	chr21
101.9	0.0256871	chrX	101.9	0.016895	chr1	101.9	0.0176508	chr10	101.9	0.0104928	chr21
102	0.0259626	chrX	102	0.0170111	chr1	102	0.0179188	chr10	102	0.0102278	chr21
102.1	0.0258848	chrX	102.1	0.0167967	chr1	102.1	0.0178609	chr10	102.1	0.0101942	chr21
102.2	0.0262396	chrX	102.2	0.0168446	chr1	102.2	0.0178497	chr10	102.2	0.0102376	chr21
102.3	0.0260648	chrX	102.3	0.0170745	chr1	102.3	0.0178718	chr10	102.3	0.0102673	chr21
102.4	0.0257083	chrX	102.4	0.0169627	chr1	102.4	0.0178353	chr10	102.4	0.0104726	chr21
102.5	0.0257805	chrX	102.5	0.0168259	chr1	102.5	0.0179212	chr10	102.5	0.0100525	chr21
102.6	0.025734	chrX	102.6	0.0168972	chr1	102.6	0.0176307	chr10	102.6	0.0100932	chr21
102.7	0.0253819	chrX	102.7	0.0168606	chr1	102.7	0.0179729	chr10	102.7	0.0101508	chr21
102.8	0.0260344	chrX	102.8	0.0167072	chr1	102.8	0.0180007	chr10	102.8	0.0103103	chr21
102.9	0.0259357	chrX	102.9	0.0168813	chr1	102.9	0.0177349	chr10	102.9	0.0104091	chr21
103	0.025829	chrX	103	0.0167921	chr1	103	0.017867	chr10	103	0.0103451	chr21
103.1	0.0261788	chrX	103.1	0.0167042	chr1	103.1	0.0177805	chr10	103.1	0.0105563	chr21
103.2	0.0258968	chrX	103.2	0.016657	chr1	103.2	0.0177446	chr10	103.2	0.0103835	chr21
103.3	0.0260291	chrX	103.3	0.0168142	chr1	103.3	0.0177661	chr10	103.3	0.0102255	chr21
103.4	0.0257464	chrX	103.4	0.0167819	chr1	103.4	0.0174117	chr10	103.4	0.0100977	chr21
103.5	0.0256396	chrX	103.5	0.016606	chr1	103.5	0.0176971	chr10	103.5	0.0101601	chr21
103.6	0.0258837	chrX	103.6	0.0165816	chr1	103.6	0.0177421	chr10	103.6	0.0100361	chr21
103.7	0.0257164	chrX	103.7	0.0166409	chr1	103.7	0.017784	chr10	103.7	0.00999786	chr21
103.8	0.0259387	chrX	103.8	0.0166162	chr1	103.8	0.0177488	chr10	103.8	0.0102594	chr21
103.9	0.0257033	chrX	103.9	0.0168652	chr1	103.9	0.0179332	chr10	103.9	0.00984754	chr21
104	0.0258454	chrX	104	0.0165666	chr1	104	0.0174631	chr10	104	0.0102889	chr21
104.1	0.0257546	chrX	104.1	0.0167773	chr1	104.1	0.0175503	chr10	104.1	0.0100975	chr21
104.2	0.0258253	chrX	104.2	0.0167853	chr1	104.2	0.0173914	chr10	104.2	0.0100541	chr21
104.3	0.0261975	chrX	104.3	0.0167296	chr1	104.3	0.0179485	chr10	104.3	0.00998962	chr21
104.4	0.0255428	chrX	104.4	0.0167389	chr1	104.4	0.0175958	chr10	104.4	0.00999689	chr21
104.5	0.0260939	chrX	104.5	0.0164525	chr1	104.5	0.0176507	chr10	104.5	0.0100104	chr21
104.6	0.0255034	chrX	104.6	0.0167814	chr1	104.6	0.0175571	chr10	104.6	0.0102275	chr21
104.7	0.0259144	chrX	104.7	0.0165899	chr1	104.7	0.0178385	chr10	104.7	0.010129	chr21
104.8	0.0258919	chrX	104.8	0.0163778	chr1	104.8	0.0177421	chr10	104.8	0.00991267	chr21
104.9	0.0252165	chrX	104.9	0.0164214	chr1	104.9	0.0177734	chr10	104.9	0.0098636	chr21
105	0.0256677	chrX	105	0.0166144	chr1	105	0.0175693	chr10	105	0.00995257	chr21
105.1	0.0257347	chrX	105.1	0.0163178	chr1	105.1	0.0172478	chr10	105.1	0.0100168	chr21
105.2	0.025475	chrX	105.2	0.0164481	chr1	105.2	0.0172863	chr10	105.2	0.00999233	chr21
105.3	0.0253901	chrX	105.3	0.0164414	chr1	105.3	0.0175843	chr10	105.3	0.00997137	chr21
105.4	0.0257582	chrX	105.4	0.0163902	chr1	105.4	0.0173995	chr10	105.4	0.0100929	chr21
105.5	0.0256786	chrX	105.5	0.0161079	chr1	105.5	0.0174232	chr10	105.5	0.00982746	chr21
105.6	0.0254354	chrX	105.6	0.0163145	chr1	105.6	0.0176564	chr10	105.6	0.0100742	chr21
105.7	0.025696	chrX	105.7	0.0163732	chr1	105.7	0.017448	chr10	105.7	0.00975404	chr21
105.8	0.0255188	chrX	105.8	0.0163819	chr1	105.8	0.0174657	chr10	105.8	0.0101304	chr21
105.9	0.0253977	chrX	105.9	0.0163407	chr1	105.9	0.0173913	chr10	105.9	0.009832	chr21
106	0.0254371	chrX	106	0.0165034	chr1	106	0.0174151	chr10	106	0.00972139	chr21
106.1	0.0258107	chrX	106.1	0.0161861	chr1	106.1	0.0173225	chr10	106.1	0.00996006	chr21
106.2	0.0254142	chrX	106.2	0.0162808	chr1	106.2	0.0175381	chr10	106.2	0.00990991	chr21
106.3	0.0249344	chrX	106.3	0.0163966	chr1	106.3	0.0173418	chr10	106.3	0.00984657	chr21
106.4	0.0252072	chrX	106.4	0.0161671	chr1	106.4	0.0171523	chr10	106.4	0.00981939	chr21
106.5	0.0254608	chrX	106.5	0.0161643	chr1	106.5	0.0174339	chr10	106.5	0.00980582	chr21
106.6	0.0254987	chrX	106.6	0.0161651	chr1	106.6	0.0175398	chr10	106.6	0.00995202	chr21
106.7	0.0252924	chrX	106.7	0.0161929	chr1	106.7	0.0173222	chr10	106.7	0.0100685	chr21
106.8	0.0249623	chrX	106.8	0.0163388	chr1	106.8	0.0173358	chr10	106.8	0.00987191	chr21
106.9	0.0254641	chrX	106.9	0.015968	chr1	106.9	0.0169516	chr10	106.9	0.00964945	chr21
107	0.0255658	chrX	107	0.0160447	chr1	107	0.0172221	chr10	107	0.00959075	chr21
107.1	0.0253369	chrX	107.1	0.0162236	chr1	107.1	0.0171962	chr10	107.1	0.00978372	chr21
107.2	0.0254672	chrX	107.2	0.0161497	chr1	107.2	0.0176419	chr10	107.2	0.00962587	chr21
107.3	0.0250349	chrX	107.3	0.016214	chr1	107.3	0.0173614	chr10	107.3	0.0097912	chr21
107.4	0.0250221	chrX	107.4	0.0160749	chr1	107.4	0.0174522	chr10	107.4	0.00957938	chr21
107.5	0.0251226	chrX	107.5	0.0161331	chr1	107.5	0.0170909	chr10	107.5	0.00972395	chr21
107.6	0.025352	chrX	107.6	0.0160507	chr1	107.6	0.0170602	chr10	107.6	0.00993718	chr21
107.7	0.0251905	chrX	107.7	0.0160669	chr1	107.7	0.0173308	chr10	107.7	0.00967476	chr21
107.8	0.0247609	chrX	107.8	0.0161302	chr1	107.8	0.0170692	chr10	107.8	0.00982114	chr21
107.9	0.0250881	chrX	107.9	0.0161303	chr1	107.9	0.0168322	chr10	107.9	0.00978113	chr21
108	0.0252467	chrX	108	0.01601	chr1	108	0.0167661	chr10	108	0.00999524	chr21
108.1	0.0251622	chrX	108.1	0.0162789	chr1	108.1	0.0174735	chr10	108.1	0.00961407	chr21
108.2	0.0252133	chrX	108.2	0.0159361	chr1	108.2	0.0173796	chr10	108.2	0.00988636	chr21
108.3	0.0253311	chrX	108.3	0.015978	chr1	108.3	0.0170996	chr10	108.3	0.00957583	chr21
108.4	0.0250534	chrX	108.4	0.0161432	chr1	108.4	0.0171407	chr10	108.4	0.0094733	chr21
108.5	0.0252839	chrX	108.5	0.016005	chr1	108.5	0.0169435	chr10	108.5	0.00949993	chr21
108.6	0.0250698	chrX	108.6	0.015944	chr1	108.6	0.0168871	chr10	108.6	0.00967661	chr21
108.7	0.0251594	chrX	108.7	0.0160541	chr1	108.7	0.0168767	chr10	108.7	0.0096844	chr21
108.8	0.0251191	chrX	108.8	0.0160027	chr1	108.8	0.0170321	chr10	108.8	0.0096163	chr21
108.9	0.0250876	chrX	108.9	0.0158461	chr1	108.9	0.0172669	chr10	108.9	0.00985987	chr21
109	0.0247219	chrX	109	0.0158088	chr1	109	0.0171203	chr10	109	0.00945583	chr21
109.1	0.0248271	chrX	109.1	0.0159559	chr1	109.1	0.0169673	chr10	109.1	0.00933787	chr21
109.2	0.0242662	chrX	109.2	0.0158646	chr1	109.2	0.0167897	chr10	109.2	0.0095401	chr21
109.3	0.0253752	chrX	109.3	0.015888	chr1	109.3	0.016962	chr10	109.3	0.00958843	chr21
109.4	0.0243879	chrX	109.4	0.0158321	chr1	109.4	0.0167074	chr10	109.4	0.00960864	chr21
109.5	0.0244451	chrX	109.5	0.0158735	chr1	109.5	0.0167683	chr10	109.5	0.00972796	chr21
109.6	0.0247232	chrX	109.6	0.015907	chr1	109.6	0.0170305	chr10	109.6	0.00933326	chr21
109.7	0.0246709	chrX	109.7	0.0158064	chr1	109.7	0.0166465	chr10	109.7	0.00951999	chr21
109.8	0.0246776	chrX	109.8	0.0158175	chr1	109.8	0.0169026	chr10	109.8	0.00966467	chr21
109.9	0.0247075	chrX	109.9	0.0157304	chr1	109.9	0.0166703	chr10	109.9	0.00946618	chr21
110	0.0248349	chrX	110	0.0159235	chr1	110	0.0170892	chr10	110	0.00948726	chr21
110.1	0.0245818	chrX	110.1	0.0160725	chr1	110.1	0.0169246	chr10	110.1	0.00944702	chr21
110.2	0.0252386	chrX	110.2	0.0156925	chr1	110.2	0.016868	chr10	110.2	0.00948982	chr21
110.3	0.0245506	chrX	110.3	0.0158801	chr1	110.3	0.0167409	chr10	110.3	0.0094158	chr21
110.4	0.0250886	chrX	110.4	0.0157174	chr1	110.4	0.0171379	chr10	110.4	0.00935777	chr21
110.5	0.0247343	chrX	110.5	0.0155885	chr1	110.5	0.0167932	chr10	110.5	0.00918059	chr21
110.6	0.0250613	chrX	110.6	0.0157076	chr1	110.6	0.0168305	chr10	110.6	0.00933251	chr21
110.7	0.0246691	chrX	110.7	0.0157733	chr1	110.7	0.017024	chr10	110.7	0.00946669	chr21
110.8	0.024904	chrX	110.8	0.0156142	chr1	110.8	0.0166668	chr10	110.8	0.00957511	chr21
110.9	0.0249818	chrX	110.9	0.0156992	chr1	110.9	0.0168662	chr10	110.9	0.00936188	chr21
111	0.0249389	chrX	111	0.0157424	chr1	111	0.0168023	chr10	111	0.00940326	chr21
111.1	0.0241184	chrX	111.1	0.0156382	chr1	111.1	0.0167731	chr10	111.1	0.00949939	chr21
111.2	0.0242231	chrX	111.2	0.0154763	chr1	111.2	0.017081	chr10	111.2	0.00907069	chr21
111.3	0.0247156	chrX	111.3	0.0155863	chr1	111.3	0.0168541	chr10	111.3	0.00938171	chr21
111.4	0.0245573	chrX	111.4	0.0154644	chr1	111.4	0.0168963	chr10	111.4	0.00939478	chr21
111.5	0.0242213	chrX	111.5	0.0155933	chr1	111.5	0.016782	chr10	111.5	0.00909788	chr21
111.6	0.0244341	chrX	111.6	0.0155397	chr1	111.6	0.0167218	chr10	111.6	0.00959395	chr21
111.7	0.0245409	chrX	111.7	0.0155613	chr1	111.7	0.0165989	chr10	111.7	0.00941163	chr21
111.8	0.0244918	chrX	111.8	0.0153721	chr1	111.8	0.0166708	chr10	111.8	0.00917143	chr21
111.9	0.0244993	chrX	111.9	0.0155397	chr1	111.9	0.0166696	chr10	111.9	0.00929148	chr21
112	0.0247849	chrX	112	0.0155638	chr1	112	0.0169704	chr10	112	0.00942361	chr21
112.1	0.0245362	chrX	112.1	0.0155988	chr1	112.1	0.0169411	chr10	112.1	0.00944822	chr21
112.2	0.0246317	chrX	112.2	0.0154329	chr1	112.2	0.0164743	chr10	112.2	0.00936808	chr21
112.3	0.0247821	chrX	112.3	0.0154178	chr1	112.3	0.0165225	chr10	112.3	0.00934761	chr21
112.4	0.024458	chrX	112.4	0.0154472	chr1	112.4	0.016677	chr10	112.4	0.00920057	chr21
112.5	0.024464	chrX	112.5	0.0154531	chr1	112.5	0.0165005	chr10	112.5	0.00918911	chr21
112.6	0.0244023	chrX	112.6	0.0153258	chr1	112.6	0.0164093	chr10	112.6	0.00932232	chr21
112.7	0.0242272	chrX	112.7	0.015399	chr1	112.7	0.0164624	chr10	112.7	0.00936943	chr21
112.8	0.024439	chrX	112.8	0.0155625	chr1	112.8	0.016852	chr10	112.8	0.00908272	chr21
112.9	0.0243554	chrX	112.9	0.0154984	chr1	112.9	0.0167513	chr10	112.9	0.00927783	chr21
113	0.0244779	chrX	113	0.0154224	chr1	113	0.0165957	chr10	113	0.00930227	chr21
113.1	0.0245044	chrX	113.1	0.0153546	chr1	113.1	0.016363	chr10	113.1	0.00926531	chr21
113.2	0.0244566	chrX	113.2	0.0153509	chr1	113.2	0.0165563	chr10	113.2	0.00911344	chr21
113.3	0.0246162	chrX	113.3	0.015486	chr1	113.3	0.0165015	chr10	113.3	0.00914412	chr21
113.4	0.0239584	chrX	113.4	0.0153687	chr1	113.4	0.0163169	chr10	113.4	0.00942563	chr21
113.5	0.0242868	chrX	113.5	0.0153239	chr1	113.5	0.0166121	chr10	113.5	0.0091879	chr21
113.6	0.0244585	chrX	113.6	0.0153273	chr1	113.6	0.0166194	chr10	113.6	0.00915236	chr21
113.7	0.0243415	chrX	113.7	0.0153839	chr1	113.7	0.0164261	chr10	113.7	0.00918464	chr21
113.8	0.0240806	chrX	113.8	0.0152188	chr1	113.8	0.0166076	chr10	113.8	0.00912196	chr21
113.9	0.0240008	chrX	113.9	0.0152356	chr1	113.9	0.01661	chr10	113.9	0.00901212	chr21
114	0.0240505	chrX	114	0.0152078	chr1	114	0.0165151	chr10	114	0.00918502	chr21
114.1	0.0243759	chrX	114.1	0.0152587	chr1	114.1	0.0160988	chr10	114.1	0.00924834	chr21
114.2	0.024411	chrX	114.2	0.0151788	chr1	114.2	0.016517	chr10	114.2	0.0093011	chr21
114.3	0.024297	chrX	114.3	0.0152004	chr1	114.3	0.0164302	chr10	114.3	0.00911827	chr21
114.4	0.0244198	chrX	114.4	0.0152313	chr1	114.4	0.0165597	chr10	114.4	0.00909481	chr21
114.5	0.0239485	chrX	114.5	0.0152795	chr1	114.5	0.0163523	chr10	114.5	0.00918181	chr21
114.6	0.0241228	chrX	114.6	0.0150724	chr1	114.6	0.0164972	chr10	114.6	0.00904594	chr21
114.7	0.0242942	chrX	114.7	0.0151781	chr1	114.7	0.0162804	chr10	114.7	0.00920615	chr21
114.8	0.0237764	chrX	114.8	0.0151274	chr1	114.8	0.0163227	chr10	114.8	0.00932596	chr21
114.9	0.0241042	chrX	114.9	0.0151756	chr1	114.9	0.0162748	chr10	114.9	0.00917529	chr21
115	0.024048	chrX	115	0.0151257	chr1	115	0.0162081	chr10	115	0.00886409	chr21
115.1	0.0240704	chrX	115.1	0.0151194	chr1	115.1	0.0161759	chr10	115.1	0.00892966	chr21
115.2	0.0241928	chrX	115.2	0.0150305	chr1	115.2	0.0163219	chr10	115.2	0.00890652	chr21
115.3	0.0243611	chrX	115.3	0.0151105	chr1	115.3	0.0160871	chr10	115.3	0.00908213	chr21
115.4	0.0238123	chrX	115.4	0.0149559	chr1	115.4	0.0164085	chr10	115.4	0.00889933	chr21
115.5	0.0235389	chrX	115.5	0.0151425	chr1	115.5	0.0162268	chr10	115.5	0.00908546	chr21
115.6	0.0238255	chrX	115.6	0.0150304	chr1	115.6	0.0161598	chr10	115.6	0.00902551	chr21
115.7	0.0239833	chrX	115.7	0.014967	chr1	115.7	0.0162365	chr10	115.7	0.0089441	chr21
115.8	0.0238963	chrX	115.8	0.0150456	chr1	115.8	0.0161049	chr10	115.8	0.00916032	chr21
115.9	0.0240678	chrX	115.9	0.0149619	chr1	115.9	0.0161569	chr10	115.9	0.00884323	chr21
116	0.024098	chrX	116	0.0148907	chr1	116	0.0162714	chr10	116	0.00896511	chr21
116.1	0.0240703	chrX	116.1	0.0151381	chr1	116.1	0.0162299	chr10	116.1	0.00908887	chr21
116.2	0.0240628	chrX	116.2	0.0148437	chr1	116.2	0.016191	chr10	116.2	0.00898323	chr21
116.3	0.0239358	chrX	116.3	0.014869	chr1	116.3	0.0162432	chr10	116.3	0.00886648	chr21
116.4	0.0236053	chrX	116.4	0.01511	chr1	116.4	0.0160905	chr10	116.4	0.00884283	chr21
116.5	0.0240852	chrX	116.5	0.0149588	chr1	116.5	0.0160532	chr10	116.5	0.00907232	chr21
116.6	0.0240626	chrX	116.6	0.014848	chr1	116.6	0.0163589	chr10	116.6	0.00877395	chr21
116.7	0.0239152	chrX	116.7	0.0148964	chr1	116.7	0.0158834	chr10	116.7	0.0089883	chr21
116.8	0.0241065	chrX	116.8	0.0148449	chr1	116.8	0.0161547	chr10	116.8	0.008815	chr21
116.9	0.0238873	chrX	116.9	0.0148902	chr1	116.9	0.0159953	chr10	116.9	0.00901189	chr21
117	0.0237776	chrX	117	0.0149611	chr1	117	0.0159695	chr10	117	0.00893314	chr21
117.1	0.0236329	chrX	117.1	0.0148086	chr1	117.1	0.0162442	chr10	117.1	0.00877352	chr21
117.2	0.0237934	chrX	117.2	0.0148439	chr1	117.2	0.0161601	chr10	117.2	0.0087519	chr21
117.3	0.0240164	chrX	117.3	0.0148514	chr1	117.3	0.0161144	chr10	117.3	0.00891041	chr21
117.4	0.0239145	chrX	117.4	0.0148814	chr1	117.4	0.0162179	chr10	117.4	0.00874382	chr21
117.5	0.0239081	chrX	117.5	0.0147542	chr1	117.5	0.0158241	chr10	117.5	0.00893589	chr21
117.6	0.0237046	chrX	117.6	0.0148355	chr1	117.6	0.0160126	chr10	117.6	0.00878292	chr21
117.7	0.0237992	chrX	117.7	0.0148973	chr1	117.7	0.0159986	chr10	117.7	0.00866377	chr21
117.8	0.0237767	chrX	117.8	0.0149423	chr1	117.8	0.0161768	chr10	117.8	0.00894539	chr21
117.9	0.0239544	chrX	117.9	0.0148429	chr1	117.9	0.0161007	chr10	117.9	0.00886612	chr21
118	0.0238426	chrX	118	0.0147712	chr1	118	0.0159034	chr10	118	0.00885762	chr21
118.1	0.0236975	chrX	118.1	0.014703	chr1	118.1	0.0160643	chr10	118.1	0.00906427	chr21
118.2	0.0236153	chrX	118.2	0.0147501	chr1	118.2	0.0157976	chr10	118.2	0.00884583	chr21
118.3	0.023654	chrX	118.3	0.0148171	chr1	118.3	0.0158527	chr10	118.3	0.00894526	chr21
118.4	0.0233974	chrX	118.4	0.0146424	chr1	118.4	0.0158395	chr10	118.4	0.00887162	chr21
118.5	0.0236299	chrX	118.5	0.0145518	chr1	118.5	0.0159782	chr10	118.5	0.00885999	chr21
118.6	0.0239288	chrX	118.6	0.0147512	chr1	118.6	0.0160384	chr10	118.6	0.0089223	chr21
118.7	0.0233873	chrX	118.7	0.0146083	chr1	118.7	0.0160081	chr10	118.7	0.00883832	chr21
118.8	0.0238695	chrX	118.8	0.0145414	chr1	118.8	0.0160495	chr10	118.8	0.00884019	chr21
118.9	0.0232192	chrX	118.9	0.0146543	chr1	118.9	0.0158426	chr10	118.9	0.0088465	chr21
119	0.0238027	chrX	119	0.0145847	chr1	119	0.0160843	chr10	119	0.00863284	chr21
119.1	0.023578	chrX	119.1	0.0147494	chr1	119.1	0.0160317	chr10	119.1	0.00864668	chr21
119.2	0.0235679	chrX	119.2	0.0146043	chr1	119.2	0.0159678	chr10	119.2	0.00881195	chr21
119.3	0.0230333	chrX	119.3	0.0146311	chr1	119.3	0.0158568	chr10	119.3	0.00862765	chr21
119.4	0.0234893	chrX	119.4	0.0144532	chr1	119.4	0.0159211	chr10	119.4	0.00899073	chr21
119.5	0.0231466	chrX	119.5	0.0145815	chr1	119.5	0.0156342	chr10	119.5	0.0085881	chr21
119.6	0.0234953	chrX	119.6	0.0145275	chr1	119.6	0.0158056	chr10	119.6	0.00875313	chr21
119.7	0.023715	chrX	119.7	0.0145558	chr1	119.7	0.0158993	chr10	119.7	0.00895217	chr21
119.8	0.0234855	chrX	119.8	0.0142678	chr1	119.8	0.0159617	chr10	119.8	0.00864775	chr21
119.9	0.0230204	chrX	119.9	0.0146972	chr1	119.9	0.0158505	chr10	119.9	0.00884438	chr21
120	0.0236752	chrX	120	0.0145485	chr1	120	0.0157732	chr10	120	0.00875912	chr21
120.1	0.0231363	chrX	120.1	0.0145227	chr1	120.1	0.015796	chr10	120.1	0.00880337	chr21
120.2	0.0235406	chrX	120.2	0.0144166	chr1	120.2	0.0158597	chr10	120.2	0.00864916	chr21
120.3	0.0232355	chrX	120.3	0.0145445	chr1	120.3	0.0157807	chr10	120.3	0.00861923	chr21
120.4	0.0233721	chrX	120.4	0.014516	chr1	120.4	0.0158463	chr10	120.4	0.00860692	chr21
120.5	0.0229986	chrX	120.5	0.0145574	chr1	120.5	0.0157726	chr10	120.5	0.00862113	chr21
120.6	0.0233822	chrX	120.6	0.0145275	chr1	120.6	0.0154875	chr10	120.6	0.00859024	chr21
120.7	0.023624	chrX	120.7	0.014487	chr1	120.7	0.0154928	chr10	120.7	0.00856039	chr21
120.8	0.0231337	chrX	120.8	0.014372	chr1	120.8	0.015739	chr10	120.8	0.00867672	chr21
120.9	0.0232528	chrX	120.9	0.0144278	chr1	120.9	0.0157409	chr10	120.9	0.00871938	chr21
121	0.0232154	chrX	121	0.0145008	chr1	121	0.0157659	chr10	121	0.00863439	chr21
121.1	0.0231001	chrX	121.1	0.0144641	chr1	121.1	0.0155368	chr10	121.1	0.00846957	chr21
121.2	0.0231943	chrX	121.2	0.01429	chr1	121.2	0.0156434	chr10	121.2	0.00867015	chr21
121.3	0.0229157	chrX	121.3	0.0142585	chr1	121.3	0.0154885	chr10	121.3	0.00856176	chr21
121.4	0.0231375	chrX	121.4	0.0143424	chr1	121.4	0.0157671	chr10	121.4	0.00860074	chr21
121.5	0.0227714	chrX	121.5	0.0144419	chr1	121.5	0.015468	chr10	121.5	0.00853066	chr21
121.6	0.0232134	chrX	121.6	0.0142183	chr1	121.6	0.0156857	chr10	121.6	0.00850205	chr21
121.7	0.0234826	chrX	121.7	0.0143034	chr1	121.7	0.0156246	chr10	121.7	0.00854417	chr21
121.8	0.0233418	chrX	121.8	0.014259	chr1	121.8	0.0158833	chr10	121.8	0.00856434	chr21
121.9	0.0233418	chrX	121.9	0.0142645	chr1	121.9	0.015458	chr10	121.9	0.00843828	chr21
122	0.0234045	chrX	122	0.0142951	chr1	122	0.0154764	chr10	122	0.00838426	chr21
122.1	0.023247	chrX	122.1	0.0141716	chr1	122.1	0.0156962	chr10	122.1	0.00833337	chr21
122.2	0.0234345	chrX	122.2	0.0143855	chr1	122.2	0.015426	chr10	122.2	0.0084046	chr21
122.3	0.023067	chrX	122.3	0.0143715	chr1	122.3	0.0155119	chr10	122.3	0.00853005	chr21
122.4	0.0229775	chrX	122.4	0.0142341	chr1	122.4	0.0155924	chr10	122.4	0.00858065	chr21
122.5	0.0232617	chrX	122.5	0.0142126	chr1	122.5	0.0155236	chr10	122.5	0.00833674	chr21
122.6	0.0231458	chrX	122.6	0.0141233	chr1	122.6	0.0153915	chr10	122.6	0.00840832	chr21
122.7	0.0224275	chrX	122.7	0.0143101	chr1	122.7	0.0154208	chr10	122.7	0.00850057	chr21
122.8	0.0227823	chrX	122.8	0.0142816	chr1	122.8	0.0151315	chr10	122.8	0.00853403	chr21
122.9	0.0233544	chrX	122.9	0.0142464	chr1	122.9	0.0153959	chr10	122.9	0.00832755	chr21
123	0.02292	chrX	123	0.0142465	chr1	123	0.015249	chr10	123	0.00841459	chr21
123.1	0.0231567	chrX	123.1	0.0141021	chr1	123.1	0.0156355	chr10	123.1	0.0083572	chr21
123.2	0.0233242	chrX	123.2	0.0143446	chr1	123.2	0.0154045	chr10	123.2	0.00831947	chr21
123.3	0.0230342	chrX	123.3	0.0141471	chr1	123.3	0.0153998	chr10	123.3	0.00833324	chr21
123.4	0.0228889	chrX	123.4	0.0142253	chr1	123.4	0.0152587	chr10	123.4	0.00830761	chr21
123.5	0.0229331	chrX	123.5	0.0140282	chr1	123.5	0.0154032	chr10	123.5	0.0084981	chr21
123.6	0.0228823	chrX	123.6	0.0141443	chr1	123.6	0.0155228	chr10	123.6	0.00843144	chr21
123.7	0.0231605	chrX	123.7	0.0142297	chr1	123.7	0.0156182	chr10	123.7	0.00839906	chr21
123.8	0.0231803	chrX	123.8	0.0141437	chr1	123.8	0.0154225	chr10	123.8	0.00842151	chr21
123.9	0.0230419	chrX	123.9	0.0139815	chr1	123.9	0.0155449	chr10	123.9	0.00857208	chr21
124	0.0232681	chrX	124	0.0138115	chr1	124	0.0153343	chr10	124	0.00826464	chr21
124.1	0.0226979	chrX	124.1	0.0140365	chr1	124.1	0.0153818	chr10	124.1	0.00820182	chr21
124.2	0.0229233	chrX	124.2	0.0141904	chr1	124.2	0.0153636	chr10	124.2	0.0084335	chr21
124.3	0.0227996	chrX	124.3	0.0140922	chr1	124.3	0.0153651	chr10	124.3	0.00834679	chr21
124.4	0.0227116	chrX	124.4	0.0140012	chr1	124.4	0.0151434	chr10	124.4	0.0083002	chr21
124.5	0.0226863	chrX	124.5	0.014034	chr1	124.5	0.0155004	chr10	124.5	0.00849242	chr21
124.6	0.0230837	chrX	124.6	0.0139762	chr1	124.6	0.0153454	chr10	124.6	0.0080974	chr21
124.7	0.0228471	chrX	124.7	0.013763	chr1	124.7	0.0153825	chr10	124.7	0.00842354	chr21
124.8	0.022945	chrX	124.8	0.0140031	chr1	124.8	0.0153727	chr10	124.8	0.00836184	chr21
124.9	0.0226933	chrX	124.9	0.0139269	chr1	124.9	0.0151502	chr10	124.9	0.00827037	chr21
125	0.0228735	chrX	125	0.0139354	chr1	125	0.0152478	chr10	125	0.00819247	chr21
125.1	0.0226673	chrX	125.1	0.0139408	chr1	125.1	0.0150788	chr10	125.1	0.00830096	chr21
125.2	0.0228361	chrX	125.2	0.0140302	chr1	125.2	0.0150659	chr10	125.2	0.00829603	chr21
125.3	0.0229444	chrX	125.3	0.0139195	chr1	125.3	0.015165	chr10	125.3	0.00828302	chr21
125.4	0.0229495	chrX	125.4	0.0138935	chr1	125.4	0.0150808	chr10	125.4	0.00835222	chr21
125.5	0.0224717	chrX	125.5	0.014058	chr1	125.5	0.0150234	chr10	125.5	0.00799507	chr21
125.6	0.0225844	chrX	125.6	0.0138908	chr1	125.6	0.0151539	chr10	125.6	0.00820302	chr21
125.7	0.0228548	chrX	125.7	0.0138446	chr1	125.7	0.0151044	chr10	125.7	0.0080673	chr21
125.8	0.0229526	chrX	125.8	0.0139515	chr1	125.8	0.0150789	chr10	125.8	0.00825507	chr21
125.9	0.0226441	chrX	125.9	0.0138972	chr1	125.9	0.0152375	chr10	125.9	0.00807046	chr21
126	0.0227535	chrX	126	0.0138585	chr1	126	0.0149597	chr10	126	0.0082124	chr21
126.1	0.022952	chrX	126.1	0.013843	chr1	126.1	0.0148988	chr10	126.1	0.00807659	chr21
126.2	0.0224964	chrX	126.2	0.0138041	chr1	126.2	0.0151267	chr10	126.2	0.00815399	chr21
126.3	0.0228965	chrX	126.3	0.0137754	chr1	126.3	0.0151958	chr10	126.3	0.00826228	chr21
126.4	0.0221387	chrX	126.4	0.0137424	chr1	126.4	0.0151499	chr10	126.4	0.00807825	chr21
126.5	0.0225364	chrX	126.5	0.0138356	chr1	126.5	0.0149677	chr10	126.5	0.00824347	chr21
126.6	0.0227006	chrX	126.6	0.0137609	chr1	126.6	0.01521	chr10	126.6	0.00809275	chr21
126.7	0.0225575	chrX	126.7	0.0137391	chr1	126.7	0.0151234	chr10	126.7	0.00817293	chr21
126.8	0.0226836	chrX	126.8	0.0136723	chr1	126.8	0.0150248	chr10	126.8	0.0081481	chr21
126.9	0.0226131	chrX	126.9	0.0137419	chr1	126.9	0.0149065	chr10	126.9	0.00818526	chr21
127	0.0227065	chrX	127	0.0135894	chr1	127	0.0152797	chr10	127	0.00828457	chr21
127.1	0.0227168	chrX	127.1	0.0138259	chr1	127.1	0.0151195	chr10	127.1	0.00815807	chr21
127.2	0.0226274	chrX	127.2	0.0136871	chr1	127.2	0.0151978	chr10	127.2	0.00808559	chr21
127.3	0.0225558	chrX	127.3	0.0136921	chr1	127.3	0.0152034	chr10	127.3	0.00802788	chr21
127.4	0.0223176	chrX	127.4	0.0136587	chr1	127.4	0.0148417	chr10	127.4	0.00804088	chr21
127.5	0.0225699	chrX	127.5	0.0135757	chr1	127.5	0.0150491	chr10	127.5	0.00816465	chr21
127.6	0.0226365	chrX	127.6	0.0136292	chr1	127.6	0.0149542	chr10	127.6	0.00809438	chr21
127.7	0.0225858	chrX	127.7	0.0136346	chr1	127.7	0.0148328	chr10	127.7	0.00809202	chr21
127.8	0.0219726	chrX	127.8	0.0137856	chr1	127.8	0.0149378	chr10	127.8	0.00806733	chr21
127.9	0.0227938	chrX	127.9	0.0136417	chr1	127.9	0.0147648	chr10	127.9	0.00816694	chr21
128	0.0224234	chrX	128	0.0135134	chr1	128	0.0146963	chr10	128	0.00796729	chr21
128.1	0.0226211	chrX	128.1	0.0137022	chr1	128.1	0.0149638	chr10	128.1	0.00806022	chr21
128.2	0.0223442	chrX	128.2	0.0134875	chr1	128.2	0.0145798	chr10	128.2	0.00789234	chr21
128.3	0.0220428	chrX	128.3	0.013578	chr1	128.3	0.015037	chr10	128.3	0.00783596	chr21
128.4	0.0225211	chrX	128.4	0.013509	chr1	128.4	0.0149121	chr10	128.4	0.00785038	chr21
128.5	0.0221848	chrX	128.5	0.0134587	chr1	128.5	0.0147358	chr10	128.5	0.00794364	chr21
128.6	0.0218834	chrX	128.6	0.0135643	chr1	128.6	0.0147684	chr10	128.6	0.00808864	chr21
128.7	0.0221724	chrX	128.7	0.0135501	chr1	128.7	0.0147697	chr10	128.7	0.0082312	chr21
128.8	0.0219761	chrX	128.8	0.0135176	chr1	128.8	0.0145545	chr10	128.8	0.00794555	chr21
128.9	0.0222354	chrX	128.9	0.0134736	chr1	128.9	0.0148459	chr10	128.9	0.00804354	chr21
129	0.022254	chrX	129	0.0134711	chr1	129	0.0149774	chr10	129	0.00818896	chr21
129.1	0.0221898	chrX	129.1	0.0134644	chr1	129.1	0.0146113	chr10	129.1	0.00808763	chr21
129.2	0.0226607	chrX	129.2	0.0135458	chr1	129.2	0.0147043	chr10	129.2	0.00819934	chr21
129.3	0.0221154	chrX	129.3	0.013485	chr1	129.3	0.0148349	chr10	129.3	0.00794146	chr21
129.4	0.022432	chrX	129.4	0.0134303	chr1	129.4	0.014686	chr10	129.4	0.00811851	chr21
129.5	0.0220631	chrX	129.5	0.0134274	chr1	129.5	0.0149575	chr10	129.5	0.00783096	chr21
129.6	0.0222257	chrX	129.6	0.0134843	chr1	129.6	0.0147729	chr10	129.6	0.00813245	chr21
129.7	0.0218666	chrX	129.7	0.0134505	chr1	129.7	0.0146826	chr10	129.7	0.00784708	chr21
129.8	0.022015	chrX	129.8	0.0133825	chr1	129.8	0.0147362	chr10	129.8	0.00783663	chr21
129.9	0.022065	chrX	129.9	0.0134219	chr1	129.9	0.0146175	chr10	129.9	0.00806561	chr21
130	0.0221364	chrX	130	0.01333	chr1	130	0.0147986	chr10	130	0.00796463	chr21
130.1	0.0222937	chrX	130.1	0.0133363	chr1	130.1	0.0146261	chr10	130.1	0.00809504	chr21
130.2	0.0218012	chrX	130.2	0.0133614	chr1	130.2	0.014643	chr10	130.2	0.00804091	chr21
130.3	0.0218764	chrX	130.3	0.0132753	chr1	130.3	0.0147432	chr10	130.3	0.00792795	chr21
130.4	0.0221751	chrX	130.4	0.0133568	chr1	130.4	0.0147206	chr10	130.4	0.00783314	chr21
130.5	0.0219846	chrX	130.5	0.0133866	chr1	130.5	0.0144839	chr10	130.5	0.00799079	chr21
130.6	0.0219831	chrX	130.6	0.0133364	chr1	130.6	0.0145902	chr10	130.6	0.00786389	chr21
130.7	0.0219295	chrX	130.7	0.0132841	chr1	130.7	0.0146009	chr10	130.7	0.0078103	chr21
130.8	0.0220912	chrX	130.8	0.0132899	chr1	130.8	0.0146517	chr10	130.8	0.00788791	chr21
130.9	0.0221884	chrX	130.9	0.0132736	chr1	130.9	0.0146805	chr10	130.9	0.00792435	chr21
131	0.0221665	chrX	131	0.0132047	chr1	131	0.0145831	chr10	131	0.00791539	chr21
131.1	0.0214669	chrX	131.1	0.0131474	chr1	131.1	0.0144819	chr10	131.1	0.0078252	chr21
131.2	0.0222059	chrX	131.2	0.0133033	chr1	131.2	0.0146057	chr10	131.2	0.00776156	chr21
131.3	0.0221863	chrX	131.3	0.0133222	chr1	131.3	0.0146156	chr10	131.3	0.00794168	chr21
131.4	0.0218825	chrX	131.4	0.0133358	chr1	131.4	0.0146509	chr10	131.4	0.00781111	chr21
131.5	0.0219288	chrX	131.5	0.0131645	chr1	131.5	0.0146596	chr10	131.5	0.00787882	chr21
131.6	0.0218794	chrX	131.6	0.0132514	chr1	131.6	0.0144372	chr10	131.6	0.00794116	chr21
131.7	0.0221046	chrX	131.7	0.0131474	chr1	131.7	0.0145662	chr10	131.7	0.00796148	chr21
131.8	0.0220537	chrX	131.8	0.0130772	chr1	131.8	0.0144949	chr10	131.8	0.00773001	chr21
131.9	0.0222436	chrX	131.9	0.0131615	chr1	131.9	0.0146868	chr10	131.9	0.00768508	chr21
132	0.0217131	chrX	132	0.0133149	chr1	132	0.0143865	chr10	132	0.00770839	chr21
132.1	0.0218257	chrX	132.1	0.0132325	chr1	132.1	0.0147065	chr10	132.1	0.00778604	chr21
132.2	0.0222612	chrX	132.2	0.0131617	chr1	132.2	0.0144777	chr10	132.2	0.00769291	chr21
132.3	0.0220783	chrX	132.3	0.013138	chr1	132.3	0.0142828	chr10	132.3	0.00790747	chr21
132.4	0.0220013	chrX	132.4	0.0131625	chr1	132.4	0.0143834	chr10	132.4	0.00781803	chr21
132.5	0.0216691	chrX	132.5	0.0132062	chr1	132.5	0.0143733	chr10	132.5	0.0078129	chr21
132.6	0.021735	chrX	132.6	0.0129479	chr1	132.6	0.0145575	chr10	132.6	0.00779442	chr21
132.7	0.0222681	chrX	132.7	0.0131378	chr1	132.7	0.0144346	chr10	132.7	0.00779443	chr21
132.8	0.0219551	chrX	132.8	0.0130899	chr1	132.8	0.0143765	chr10	132.8	0.0077256	chr21
132.9	0.0215161	chrX	132.9	0.0130346	chr1	132.9	0.0144613	chr10	132.9	0.007862	chr21
133	0.0215738	chrX	133	0.012992	chr1	133	0.0144	chr10	133	0.00782204	chr21
133.1	0.0218854	chrX	133.1	0.0131156	chr1	133.1	0.0142592	chr10	133.1	0.00775698	chr21
133.2	0.0223179	chrX	133.2	0.0129998	chr1	133.2	0.0143385	chr10	133.2	0.00775144	chr21
133.3	0.0217666	chrX	133.3	0.0130569	chr1	133.3	0.0141878	chr10	133.3	0.00784206	chr21
133.4	0.0215195	chrX	133.4	0.013006	chr1	133.4	0.0142372	chr10	133.4	0.00772933	chr21
133.5	0.0218258	chrX	133.5	0.0131334	chr1	133.5	0.0144234	chr10	133.5	0.00771417	chr21
133.6	0.0218613	chrX	133.6	0.0129314	chr1	133.6	0.0144149	chr10	133.6	0.00761028	chr21
133.7	0.0218452	chrX	133.7	0.0129298	chr1	133.7	0.0143086	chr10	133.7	0.00777563	chr21
133.8	0.0217109	chrX	133.8	0.012994	chr1	133.8	0.0142801	chr10	133.8	0.00772981	chr21
133.9	0.0216934	chrX	133.9	0.0127817	chr1	133.9	0.014432	chr10	133.9	0.00778633	chr21
134	0.0214913	chrX	134	0.0128824	chr1	134	0.0141606	chr10	134	0.00787835	chr21
134.1	0.0219835	chrX	134.1	0.0129388	chr1	134.1	0.0141344	chr10	134.1	0.00782317	chr21
134.2	0.0219218	chrX	134.2	0.0129497	chr1	134.2	0.0143122	chr10	134.2	0.00780719	chr21
134.3	0.0216357	chrX	134.3	0.0130831	chr1	134.3	0.0140544	chr10	134.3	0.00759037	chr21
134.4	0.0215188	chrX	134.4	0.0129418	chr1	134.4	0.014314	chr10	134.4	0.0076146	chr21
134.5	0.0215063	chrX	134.5	0.0129141	chr1	134.5	0.0140592	chr10	134.5	0.00787764	chr21
134.6	0.022094	chrX	134.6	0.0127749	chr1	134.6	0.0141157	chr10	134.6	0.00787658	chr21
134.7	0.0218717	chrX	134.7	0.0128895	chr1	134.7	0.0140898	chr10	134.7	0.00766237	chr21
134.8	0.021541	chrX	134.8	0.0129587	chr1	134.8	0.0139646	chr10	134.8	0.00776401	chr21
134.9	0.0218554	chrX	134.9	0.0128635	chr1	134.9	0.0140573	chr10	134.9	0.00766321	chr21
135	0.021175	chrX	135	0.012804	chr1	135	0.0142152	chr10	135	0.00774983	chr21
135.1	0.0217698	chrX	135.1	0.0129457	chr1	135.1	0.0140257	chr10	135.1	0.00760963	chr21
135.2	0.0216868	chrX	135.2	0.0128579	chr1	135.2	0.0141167	chr10	135.2	0.00754467	chr21
135.3	0.0216778	chrX	135.3	0.0128829	chr1	135.3	0.0141379	chr10	135.3	0.00775092	chr21
135.4	0.0216758	chrX	135.4	0.0128505	chr1	135.4	0.0141181	chr10	135.4	0.0076696	chr21
135.5	0.0219103	chrX	135.5	0.0128804	chr1	135.5	0.0138241	chr10	135.5	0.00747979	chr21
135.6	0.0216604	chrX	135.6	0.0128448	chr1	135.6	0.0142727	chr10	135.6	0.00784438	chr21
135.7	0.0216639	chrX	135.7	0.0128228	chr1	135.7	0.0140646	chr10	135.7	0.00762504	chr21
135.8	0.0219782	chrX	135.8	0.0128901	chr1	135.8	0.0140167	chr10	135.8	0.00749684	chr21
135.9	0.021264	chrX	135.9	0.0127246	chr1	135.9	0.0140642	chr10	135.9	0.00755027	chr21
136	0.0214689	chrX	136	0.0128763	chr1	136	0.014059	chr10	136	0.00753771	chr21
136.1	0.0214117	chrX	136.1	0.012629	chr1	136.1	0.0141526	chr10	136.1	0.00742408	chr21
136.2	0.0216246	chrX	136.2	0.0128117	chr1	136.2	0.0139639	chr10	136.2	0.00766993	chr21
136.3	0.0214474	chrX	136.3	0.0127571	chr1	136.3	0.0143303	chr10	136.3	0.00757947	chr21
136.4	0.0215441	chrX	136.4	0.0128304	chr1	136.4	0.014308	chr10	136.4	0.00754486	chr21
136.5	0.02113	chrX	136.5	0.0126515	chr1	136.5	0.0139617	chr10	136.5	0.00743894	chr21
136.6	0.0214052	chrX	136.6	0.0126555	chr1	136.6	0.0139914	chr10	136.6	0.00733972	chr21
136.7	0.0212608	chrX	136.7	0.0126608	chr1	136.7	0.0140307	chr10	136.7	0.00754257	chr21
136.8	0.0215398	chrX	136.8	0.0127577	chr1	136.8	0.0140614	chr10	136.8	0.0075718	chr21
136.9	0.02105	chrX	136.9	0.0127309	chr1	136.9	0.01396	chr10	136.9	0.00744591	chr21
137	0.0211087	chrX	137	0.0127451	chr1	137	0.0139777	chr10	137	0.00743284	chr21
137.1	0.0212306	chrX	137.1	0.0126089	chr1	137.1	0.0138949	chr10	137.1	0.00743912	chr21
137.2	0.0217984	chrX	137.2	0.0126187	chr1	137.2	0.0138175	chr10	137.2	0.00748671	chr21
137.3	0.0211884	chrX	137.3	0.0125651	chr1	137.3	0.0141327	chr10	137.3	0.00746762	chr21
137.4	0.0214095	chrX	137.4	0.0127119	chr1	137.4	0.0138742	chr10	137.4	0.00753184	chr21
137.5	0.0213176	chrX	137.5	0.0126622	chr1	137.5	0.0140379	chr10	137.5	0.00761565	chr21
137.6	0.0213823	chrX	137.6	0.0125833	chr1	137.6	0.0139473	chr10	137.6	0.00733736	chr21
137.7	0.0213678	chrX	137.7	0.0125345	chr1	137.7	0.0137459	chr10	137.7	0.00733264	chr21
137.8	0.02167	chrX	137.8	0.0126807	chr1	137.8	0.0139051	chr10	137.8	0.00750905	chr21
137.9	0.0211527	chrX	137.9	0.0126676	chr1	137.9	0.0140717	chr10	137.9	0.00735853	chr21
138	0.0212918	chrX	138	0.0126288	chr1	138	0.0139089	chr10	138	0.00738386	chr21
138.1	0.0217243	chrX	138.1	0.0125294	chr1	138.1	0.01387	chr10	138.1	0.00734288	chr21
138.2	0.021458	chrX	138.2	0.0125366	chr1	138.2	0.0138636	chr10	138.2	0.00741571	chr21
138.3	0.0209416	chrX	138.3	0.0125023	chr1	138.3	0.0139369	chr10	138.3	0.00734149	chr21
138.4	0.0215177	chrX	138.4	0.0124393	chr1	138.4	0.0138939	chr10	138.4	0.00729177	chr21
138.5	0.0214149	chrX	138.5	0.0125582	chr1	138.5	0.0139311	chr10	138.5	0.007464	chr21
138.6	0.0213238	chrX	138.6	0.0125089	chr1	138.6	0.0139638	chr10	138.6	0.00760433	chr21
138.7	0.0211577	chrX	138.7	0.0124912	chr1	138.7	0.0139135	chr10	138.7	0.00733202	chr21
138.8	0.0215431	chrX	138.8	0.0124456	chr1	138.8	0.0135872	chr10	138.8	0.00733114	chr21
138.9	0.0213628	chrX	138.9	0.0125756	chr1	138.9	0.0137539	chr10	138.9	0.0073694	chr21
139	0.0215044	chrX	139	0.0124392	chr1	139	0.0136091	chr10	139	0.00746301	chr21
139.1	0.0213157	chrX	139.1	0.0125484	chr1	139.1	0.0135735	chr10	139.1	0.00727474	chr21
139.2	0.0211232	chrX	139.2	0.0125104	chr1	139.2	0.0137236	chr10	139.2	0.00738918	chr21
139.3	0.0212713	chrX	139.3	0.0123739	chr1	139.3	0.0137291	chr10	139.3	0.00741262	chr21
139.4	0.0212896	chrX	139.4	0.0124924	chr1	139.4	0.0136988	chr10	139.4	0.00723985	chr21
139.5	0.0210922	chrX	139.5	0.0124655	chr1	139.5	0.0136998	chr10	139.5	0.00707092	chr21
139.6	0.0212511	chrX	139.6	0.0123509	chr1	139.6	0.0136077	chr10	139.6	0.00732339	chr21
139.7	0.0212125	chrX	139.7	0.0125199	chr1	139.7	0.0137324	chr10	139.7	0.00725947	chr21
139.8	0.0212459	chrX	139.8	0.0124027	chr1	139.8	0.0135761	chr10	139.8	0.00729409	chr21
139.9	0.021079	chrX	139.9	0.012482	chr1	139.9	0.0136075	chr10	139.9	0.00723618	chr21
140	0.0210976	chrX	140	0.0125034	chr1	140	0.0137814	chr10	140	0.00718387	chr21
140.1	0.0210948	chrX	140.1	0.0122583	chr1	140.1	0.0137802	chr10	140.1	0.00720951	chr21
140.2	0.0213028	chrX	140.2	0.01224	chr1	140.2	0.0137239	chr10	140.2	0.00751337	chr21
140.3	0.0210821	chrX	140.3	0.0123668	chr1	140.3	0.013374	chr10	140.3	0.0072988	chr21
140.4	0.0210396	chrX	140.4	0.0123394	chr1	140.4	0.0136773	chr10	140.4	0.00716635	chr21
140.5	0.0209848	chrX	140.5	0.012397	chr1	140.5	0.0134838	chr10	140.5	0.00719831	chr21
140.6	0.0212532	chrX	140.6	0.0123923	chr1	140.6	0.0136685	chr10	140.6	0.00726069	chr21
140.7	0.0210391	chrX	140.7	0.0123269	chr1	140.7	0.0135993	chr10	140.7	0.00724784	chr21
140.8	0.0210189	chrX	140.8	0.0122795	chr1	140.8	0.0138301	chr10	140.8	0.00729373	chr21
140.9	0.0213194	chrX	140.9	0.0122136	chr1	140.9	0.0136793	chr10	140.9	0.00715765	chr21
141	0.0209113	chrX	141	0.0123389	chr1	141	0.0137127	chr10	141	0.00723302	chr21
141.1	0.0211353	chrX	141.1	0.0122406	chr1	141.1	0.0135016	chr10	141.1	0.00728626	chr21
141.2	0.0212431	chrX	141.2	0.0123315	chr1	141.2	0.0133929	chr10	141.2	0.00725494	chr21
141.3	0.0211276	chrX	141.3	0.0123631	chr1	141.3	0.013569	chr10	141.3	0.00727586	chr21
141.4	0.0210352	chrX	141.4	0.0121873	chr1	141.4	0.0135103	chr10	141.4	0.00717728	chr21
141.5	0.0208643	chrX	141.5	0.0122597	chr1	141.5	0.0136467	chr10	141.5	0.00727313	chr21
141.6	0.0207808	chrX	141.6	0.0122148	chr1	141.6	0.0134989	chr10	141.6	0.007163	chr21
141.7	0.0208551	chrX	141.7	0.0122575	chr1	141.7	0.0134812	chr10	141.7	0.00729535	chr21
141.8	0.0209911	chrX	141.8	0.0122706	chr1	141.8	0.0135349	chr10	141.8	0.00713252	chr21
141.9	0.0210006	chrX	141.9	0.0123148	chr1	141.9	0.0133272	chr10	141.9	0.0072095	chr21
142	0.0208618	chrX	142	0.0123857	chr1	142	0.0133649	chr10	142	0.00716401	chr21
142.1	0.0208901	chrX	142.1	0.0121533	chr1	142.1	0.013378	chr10	142.1	0.00720597	chr21
142.2	0.0213893	chrX	142.2	0.0123523	chr1	142.2	0.0135223	chr10	142.2	0.00716929	chr21
142.3	0.0208349	chrX	142.3	0.012234	chr1	142.3	0.0135182	chr10	142.3	0.00709073	chr21
142.4	0.0210624	chrX	142.4	0.0123253	chr1	142.4	0.0133277	chr10	142.4	0.00716537	chr21
142.5	0.0205728	chrX	142.5	0.0121513	chr1	142.5	0.0132755	chr10	142.5	0.00714535	chr21
142.6	0.020699	chrX	142.6	0.0122968	chr1	142.6	0.0134111	chr10	142.6	0.00718109	chr21
142.7	0.0207283	chrX	142.7	0.0120722	chr1	142.7	0.0136247	chr10	142.7	0.00715274	chr21
142.8	0.02088	chrX	142.8	0.0123036	chr1	142.8	0.0133747	chr10	142.8	0.00717676	chr21
142.9	0.0206933	chrX	142.9	0.012187	chr1	142.9	0.0134128	chr10	142.9	0.00702874	chr21
143	0.0209781	chrX	143	0.0121031	chr1	143	0.013428	chr10	143	0.00715149	chr21
143.1	0.0209906	chrX	143.1	0.0120425	chr1	143.1	0.0133281	chr10	143.1	0.00712025	chr21
143.2	0.0213114	chrX	143.2	0.0121779	chr1	143.2	0.0134487	chr10	143.2	0.00689378	chr21
143.3	0.0211106	chrX	143.3	0.0120804	chr1	143.3	0.0134544	chr10	143.3	0.00695895	chr21
143.4	0.0207426	chrX	143.4	0.0122638	chr1	143.4	0.0134238	chr10	143.4	0.00716839	chr21
143.5	0.0207229	chrX	143.5	0.0120835	chr1	143.5	0.0134489	chr10	143.5	0.00705426	chr21
143.6	0.0207912	chrX	143.6	0.012	chr1	143.6	0.0134331	chr10	143.6	0.007014	chr21
143.7	0.0208207	chrX	143.7	0.0120581	chr1	143.7	0.0134629	chr10	143.7	0.00689007	chr21
143.8	0.020994	chrX	143.8	0.0120835	chr1	143.8	0.0132228	chr10	143.8	0.00699372	chr21
143.9	0.0208305	chrX	143.9	0.0120921	chr1	143.9	0.013051	chr10	143.9	0.0070453	chr21
144	0.0208206	chrX	144	0.0121018	chr1	144	0.0133456	chr10	144	0.00694575	chr21
144.1	0.020601	chrX	144.1	0.0120183	chr1	144.1	0.0132849	chr10	144.1	0.0068836	chr21
144.2	0.0208471	chrX	144.2	0.0121232	chr1	144.2	0.0132103	chr10	144.2	0.00711207	chr21
144.3	0.0210602	chrX	144.3	0.0119214	chr1	144.3	0.0132887	chr10	144.3	0.00705119	chr21
144.4	0.0208207	chrX	144.4	0.012004	chr1	144.4	0.0132258	chr10	144.4	0.00694409	chr21
144.5	0.0207333	chrX	144.5	0.012012	chr1	144.5	0.0129933	chr10	144.5	0.0070664	chr21
144.6	0.0207818	chrX	144.6	0.011972	chr1	144.6	0.0132549	chr10	144.6	0.00721153	chr21
144.7	0.0208198	chrX	144.7	0.0121158	chr1	144.7	0.0131707	chr10	144.7	0.00694149	chr21
144.8	0.0206363	chrX	144.8	0.0120742	chr1	144.8	0.0135016	chr10	144.8	0.0070058	chr21
144.9	0.0204416	chrX	144.9	0.0119669	chr1	144.9	0.0132928	chr10	144.9	0.00698876	chr21
145	0.0204937	chrX	145	0.0119357	chr1	145	0.0130613	chr10	145	0.00692086	chr21
145.1	0.0207952	chrX	145.1	0.0118954	chr1	145.1	0.0132148	chr10	145.1	0.00685222	chr21
145.2	0.0206585	chrX	145.2	0.0119176	chr1	145.2	0.0131586	chr10	145.2	0.00694747	chr21
145.3	0.0210621	chrX	145.3	0.0120118	chr1	145.3	0.0130637	chr10	145.3	0.00690545	chr21
145.4	0.0209765	chrX	145.4	0.0118976	chr1	145.4	0.013132	chr10	145.4	0.0067274	chr21
145.5	0.0202893	chrX	145.5	0.0118853	chr1	145.5	0.0129797	chr10	145.5	0.00688922	chr21
145.6	0.0204986	chrX	145.6	0.0118863	chr1	145.6	0.0132001	chr10	145.6	0.0070521	chr21
145.7	0.0208133	chrX	145.7	0.0118704	chr1	145.7	0.0128939	chr10	145.7	0.00697969	chr21
145.8	0.0209004	chrX	145.8	0.012037	chr1	145.8	0.0131556	chr10	145.8	0.00702625	chr21
145.9	0.0207236	chrX	145.9	0.0118165	chr1	145.9	0.0128522	chr10	145.9	0.00706743	chr21
146	0.0209488	chrX	146	0.0118329	chr1	146	0.0133138	chr10	146	0.00680074	chr21
146.1	0.0205055	chrX	146.1	0.0119878	chr1	146.1	0.0129692	chr10	146.1	0.00690813	chr21
146.2	0.0202622	chrX	146.2	0.0117738	chr1	146.2	0.013354	chr10	146.2	0.00695837	chr21
146.3	0.0203556	chrX	146.3	0.0119214	chr1	146.3	0.0130973	chr10	146.3	0.00712478	chr21
146.4	0.0203786	chrX	146.4	0.0117953	chr1	146.4	0.0133066	chr10	146.4	0.00693706	chr21
146.5	0.0204294	chrX	146.5	0.0118447	chr1	146.5	0.0130131	chr10	146.5	0.00720545	chr21
146.6	0.0207633	chrX	146.6	0.0118599	chr1	146.6	0.0132044	chr10	146.6	0.00683815	chr21
146.7	0.0204751	chrX	146.7	0.0117707	chr1	146.7	0.013086	chr10	146.7	0.0069343	chr21
146.8	0.0203182	chrX	146.8	0.0118172	chr1	146.8	0.0132018	chr10	146.8	0.00696986	chr21
146.9	0.0202779	chrX	146.9	0.0116543	chr1	146.9	0.0131429	chr10	146.9	0.00691344	chr21
147	0.0205179	chrX	147	0.0118973	chr1	147	0.0130367	chr10	147	0.00692367	chr21
147.1	0.0203217	chrX	147.1	0.0118101	chr1	147.1	0.0130277	chr10	147.1	0.00681564	chr21
147.2	0.0201501	chrX	147.2	0.0117674	chr1	147.2	0.0132092	chr10	147.2	0.00695881	chr21
147.3	0.0205657	chrX	147.3	0.0117743	chr1	147.3	0.0127632	chr10	147.3	0.00695709	chr21
147.4	0.0205057	chrX	147.4	0.0117279	chr1	147.4	0.012765	chr10	147.4	0.00694448	chr21
147.5	0.0205856	chrX	147.5	0.0117095	chr1	147.5	0.0131811	chr10	147.5	0.00684749	chr21
147.6	0.0204496	chrX	147.6	0.0118983	chr1	147.6	0.0131223	chr10	147.6	0.0068484	chr21
147.7	0.0207636	chrX	147.7	0.0117835	chr1	147.7	0.0130309	chr10	147.7	0.00672389	chr21
147.8	0.020547	chrX	147.8	0.0118276	chr1	147.8	0.0131977	chr10	147.8	0.00691212	chr21
147.9	0.0203456	chrX	147.9	0.0118481	chr1	147.9	0.0130584	chr10	147.9	0.00687341	chr21
148	0.0204172	chrX	148	0.011736	chr1	148	0.0130799	chr10	148	0.0069199	chr21
148.1	0.0203767	chrX	148.1	0.011771	chr1	148.1	0.0129524	chr10	148.1	0.0069041	chr21
148.2	0.0206359	chrX	148.2	0.0116768	chr1	148.2	0.0127591	chr10	148.2	0.00676622	chr21
148.3	0.0201433	chrX	148.3	0.0117672	chr1	148.3	0.0132899	chr10	148.3	0.00684942	chr21
148.4	0.0200984	chrX	148.4	0.0116807	chr1	148.4	0.0128701	chr10	148.4	0.00693097	chr21
148.5	0.0200999	chrX	148.5	0.0116674	chr1	148.5	0.0127628	chr10	148.5	0.00692802	chr21
148.6	0.020247	chrX	148.6	0.0117566	chr1	148.6	0.0128702	chr10	148.6	0.00688426	chr21
148.7	0.0201255	chrX	148.7	0.0117785	chr1	148.7	0.0130756	chr10	148.7	0.00680035	chr21
148.8	0.020357	chrX	148.8	0.0117299	chr1	148.8	0.0129768	chr10	148.8	0.00689866	chr21
148.9	0.020627	chrX	148.9	0.0117108	chr1	148.9	0.01301	chr10	148.9	0.00687281	chr21
149	0.020743	chrX	149	0.0116983	chr1	149	0.0128737	chr10	149	0.00681592	chr21
149.1	0.0201326	chrX	149.1	0.0116601	chr1	149.1	0.0128924	chr10	149.1	0.00668689	chr21
149.2	0.020104	chrX	149.2	0.0116732	chr1	149.2	0.0129057	chr10	149.2	0.0067011	chr21
149.3	0.0202521	chrX	149.3	0.0116321	chr1	149.3	0.0128954	chr10	149.3	0.00671664	chr21
149.4	0.0201802	chrX	149.4	0.0116463	chr1	149.4	0.012774	chr10	149.4	0.00688772	chr21
149.5	0.0198674	chrX	149.5	0.0116345	chr1	149.5	0.0128635	chr10	149.5	0.00679824	chr21
149.6	0.0205158	chrX	149.6	0.0116856	chr1	149.6	0.0129814	chr10	149.6	0.00658162	chr21
149.7	0.0204667	chrX	149.7	0.0116106	chr1	149.7	0.0128745	chr10	149.7	0.00679206	chr21
149.8	0.0202913	chrX	149.8	0.0116265	chr1	149.8	0.0128171	chr10	149.8	0.0068045	chr21
149.9	0.0199629	chrX	149.9	0.0117211	chr1	149.9	0.0131006	chr10	149.9	0.00663769	chr21
150	0.0204207	chrX	150	0.0116684	chr1	150	0.0126429	chr10	150	0.00663046	chr21
150.1	0.0201038	chrX	150.1	0.0116371	chr1	150.1	0.0128873	chr10	150.1	0.00666859	chr21
150.2	0.0201341	chrX	150.2	0.0115115	chr1	150.2	0.0128511	chr10	150.2	0.00671151	chr21
150.3	0.0201786	chrX	150.3	0.0114914	chr1	150.3	0.0127704	chr10	150.3	0.00674495	chr21
150.4	0.0198071	chrX	150.4	0.0115439	chr1	150.4	0.0125615	chr10	150.4	0.00662966	chr21
150.5	0.0200971	chrX	150.5	0.0114163	chr1	150.5	0.0129129	chr10	150.5	0.00661797	chr21
150.6	0.0201297	chrX	150.6	0.0115593	chr1	150.6	0.0126246	chr10	150.6	0.00664648	chr21
150.7	0.019998	chrX	150.7	0.0116525	chr1	150.7	0.0127957	chr10	150.7	0.00680313	chr21
150.8	0.0199402	chrX	150.8	0.011559	chr1	150.8	0.0128059	chr10	150.8	0.00668137	chr21
150.9	0.0199767	chrX	150.9	0.0116387	chr1	150.9	0.0127758	chr10	150.9	0.00685136	chr21
151	0.0201812	chrX	151	0.0115958	chr1	151	0.0128746	chr10	151	0.00667699	chr21
151.1	0.0199477	chrX	151.1	0.0114951	chr1	151.1	0.01277	chr10	151.1	0.00665797	chr21
151.2	0.0200851	chrX	151.2	0.0115393	chr1	151.2	0.0130339	chr10	151.2	0.00676684	chr21
151.3	0.0201166	chrX	151.3	0.0116174	chr1	151.3	0.0126523	chr10	151.3	0.00663528	chr21
151.4	0.020253	chrX	151.4	0.0115671	chr1	151.4	0.0128987	chr10	151.4	0.00662263	chr21
151.5	0.0200034	chrX	151.5	0.0114702	chr1	151.5	0.0127408	chr10	151.5	0.00666578	chr21
151.6	0.0198269	chrX	151.6	0.0115008	chr1	151.6	0.0129585	chr10	151.6	0.00670661	chr21
151.7	0.0198988	chrX	151.7	0.0114118	chr1	151.7	0.0126481	chr10	151.7	0.00656807	chr21
151.8	0.019768	chrX	151.8	0.011438	chr1	151.8	0.0129183	chr10	151.8	0.0065631	chr21
151.9	0.0201341	chrX	151.9	0.0114854	chr1	151.9	0.0126216	chr10	151.9	0.00661004	chr21
152	0.0196352	chrX	152	0.0114742	chr1	152	0.0127479	chr10	152	0.00652069	chr21
152.1	0.0202055	chrX	152.1	0.0115167	chr1	152.1	0.0127134	chr10	152.1	0.00657345	chr21
152.2	0.0201392	chrX	152.2	0.0114025	chr1	152.2	0.012671	chr10	152.2	0.00659024	chr21
152.3	0.020082	chrX	152.3	0.0113759	chr1	152.3	0.0126148	chr10	152.3	0.00656676	chr21
152.4	0.0199705	chrX	152.4	0.011469	chr1	152.4	0.0127423	chr10	152.4	0.00676488	chr21
152.5	0.0199935	chrX	152.5	0.0114522	chr1	152.5	0.0129533	chr10	152.5	0.00663948	chr21
152.6	0.02012	chrX	152.6	0.0115456	chr1	152.6	0.0127128	chr10	152.6	0.0065548	chr21
152.7	0.0198692	chrX	152.7	0.0113887	chr1	152.7	0.0127863	chr10	152.7	0.00662692	chr21
152.8	0.0203752	chrX	152.8	0.0113484	chr1	152.8	0.0126436	chr10	152.8	0.00669298	chr21
152.9	0.0198544	chrX	152.9	0.011492	chr1	152.9	0.012579	chr10	152.9	0.00665224	chr21
153	0.019971	chrX	153	0.0113959	chr1	153	0.0127575	chr10	153	0.00644629	chr21
153.1	0.0198417	chrX	153.1	0.0114265	chr1	153.1	0.0126833	chr10	153.1	0.00645445	chr21
153.2	0.0194105	chrX	153.2	0.0114394	chr1	153.2	0.0126149	chr10	153.2	0.00657635	chr21
153.3	0.0200833	chrX	153.3	0.0114053	chr1	153.3	0.0127141	chr10	153.3	0.00662842	chr21
153.4	0.0199614	chrX	153.4	0.0113674	chr1	153.4	0.0125189	chr10	153.4	0.00646327	chr21
153.5	0.019927	chrX	153.5	0.0113152	chr1	153.5	0.0126423	chr10	153.5	0.00639985	chr21
153.6	0.0200074	chrX	153.6	0.011342	chr1	153.6	0.0125962	chr10	153.6	0.00646718	chr21
153.7	0.0194501	chrX	153.7	0.0112896	chr1	153.7	0.0124943	chr10	153.7	0.00664882	chr21
153.8	0.0200391	chrX	153.8	0.0114178	chr1	153.8	0.0124927	chr10	153.8	0.00653904	chr21
153.9	0.0197898	chrX	153.9	0.0113823	chr1	153.9	0.012554	chr10	153.9	0.00652904	chr21
154	0.0195908	chrX	154	0.011255	chr1	154	0.0126126	chr10	154	0.00646208	chr21
154.1	0.0197854	chrX	154.1	0.0112971	chr1	154.1	0.0126633	chr10	154.1	0.00626382	chr21
154.2	0.020103	chrX	154.2	0.0113341	chr1	154.2	0.0126498	chr10	154.2	0.00649101	chr21
154.3	0.0199667	chrX	154.3	0.0113926	chr1	154.3	0.0125454	chr10	154.3	0.00648188	chr21
154.4	0.019738	chrX	154.4	0.0112218	chr1	154.4	0.0125512	chr10	154.4	0.00642636	chr21
154.5	0.0199452	chrX	154.5	0.0112698	chr1	154.5	0.0126778	chr10	154.5	0.00653374	chr21
154.6	0.0195812	chrX	154.6	0.0112179	chr1	154.6	0.012627	chr10	154.6	0.00656911	chr21
154.7	0.0197197	chrX	154.7	0.0112144	chr1	154.7	0.0129126	chr10	154.7	0.00649269	chr21
154.8	0.0197881	chrX	154.8	0.0111588	chr1	154.8	0.0125414	chr10	154.8	0.00649001	chr21
154.9	0.0198395	chrX	154.9	0.0112669	chr1	154.9	0.0128105	chr10	154.9	0.00651052	chr21
155	0.0194929	chrX	155	0.0112167	chr1	155	0.0124505	chr10	155	0.00649492	chr21
155.1	0.0197459	chrX	155.1	0.0111891	chr1	155.1	0.0126555	chr10	155.1	0.00628841	chr21
155.2	0.0195225	chrX	155.2	0.0112688	chr1	155.2	0.0124388	chr10	155.2	0.00650196	chr21
155.3	0.0192962	chrX	155.3	0.0112049	chr1	155.3	0.0125521	chr10	155.3	0.00660207	chr21
155.4	0.01951	chrX	155.4	0.0112144	chr1	155.4	0.012709	chr10	155.4	0.00657109	chr21
155.5	0.019587	chrX	155.5	0.0111959	chr1	155.5	0.0126664	chr10	155.5	0.00635091	chr21
155.6	0.0195193	chrX	155.6	0.0110977	chr1	155.6	0.0125808	chr10	155.6	0.00639964	chr21
155.7	0.0198655	chrX	155.7	0.0111196	chr1	155.7	0.0125176	chr10	155.7	0.00645247	chr21
155.8	0.0200102	chrX	155.8	0.0111437	chr1	155.8	0.0121422	chr10	155.8	0.00641976	chr21
155.9	0.0197707	chrX	155.9	0.0110146	chr1	155.9	0.0122224	chr10	155.9	0.0063826	chr21
156	0.0195619	chrX	156	0.0110074	chr1	156	0.0122916	chr10	156	0.00639113	chr21
156.1	0.0196168	chrX	156.1	0.0111774	chr1	156.1	0.0124103	chr10	156.1	0.00644649	chr21
156.2	0.0195083	chrX	156.2	0.0112343	chr1	156.2	0.0123517	chr10	156.2	0.0065021	chr21
156.3	0.0197155	chrX	156.3	0.0111353	chr1	156.3	0.0124669	chr10	156.3	0.00639762	chr21
156.4	0.019542	chrX	156.4	0.0111293	chr1	156.4	0.0124315	chr10	156.4	0.00636188	chr21
156.5	0.0197514	chrX	156.5	0.0110922	chr1	156.5	0.0122732	chr10	156.5	0.00635014	chr21
156.6	0.0196884	chrX	156.6	0.0110291	chr1	156.6	0.0123028	chr10	156.6	0.00635295	chr21
156.7	0.019948	chrX	156.7	0.0112189	chr1	156.7	0.0122512	chr10	156.7	0.00637265	chr21
156.8	0.0198189	chrX	156.8	0.0112112	chr1	156.8	0.0123244	chr10	156.8	0.0063381	chr21
156.9	0.0192195	chrX	156.9	0.0110445	chr1	156.9	0.0121438	chr10	156.9	0.00628231	chr21
157	0.0193741	chrX	157	0.0110895	chr1	157	0.0121795	chr10	157	0.00648344	chr21
157.1	0.0195741	chrX	157.1	0.010988	chr1	157.1	0.012269	chr10	157.1	0.00643836	chr21
157.2	0.0194199	chrX	157.2	0.0110699	chr1	157.2	0.0123137	chr10	157.2	0.00634995	chr21
157.3	0.0193607	chrX	157.3	0.0109981	chr1	157.3	0.0125247	chr10	157.3	0.00647156	chr21
157.4	0.0194797	chrX	157.4	0.0109723	chr1	157.4	0.0121488	chr10	157.4	0.00637695	chr21
157.5	0.0196527	chrX	157.5	0.011166	chr1	157.5	0.0124792	chr10	157.5	0.00639416	chr21
157.6	0.0193775	chrX	157.6	0.0109405	chr1	157.6	0.0122532	chr10	157.6	0.00639093	chr21
157.7	0.019442	chrX	157.7	0.0108764	chr1	157.7	0.0123809	chr10	157.7	0.00648134	chr21
157.8	0.019442	chrX	157.8	0.0109272	chr1	157.8	0.0121932	chr10	157.8	0.00647567	chr21
157.9	0.0194086	chrX	157.9	0.0109885	chr1	157.9	0.0123047	chr10	157.9	0.0065178	chr21
158	0.0195375	chrX	158	0.0110703	chr1	158	0.0122241	chr10	158	0.00638801	chr21
158.1	0.019675	chrX	158.1	0.0110326	chr1	158.1	0.0120515	chr10	158.1	0.00620123	chr21
158.2	0.0199147	chrX	158.2	0.0110154	chr1	158.2	0.0120124	chr10	158.2	0.00629729	chr21
158.3	0.0193716	chrX	158.3	0.0109919	chr1	158.3	0.0123264	chr10	158.3	0.00630895	chr21
158.4	0.0192759	chrX	158.4	0.0109389	chr1	158.4	0.0122296	chr10	158.4	0.00636676	chr21
158.5	0.0194459	chrX	158.5	0.0110531	chr1	158.5	0.0121568	chr10	158.5	0.00634875	chr21
158.6	0.0191363	chrX	158.6	0.0110767	chr1	158.6	0.0119793	chr10	158.6	0.00627399	chr21
158.7	0.0192646	chrX	158.7	0.0108392	chr1	158.7	0.0121775	chr10	158.7	0.00614571	chr21
158.8	0.0192165	chrX	158.8	0.0109589	chr1	158.8	0.0123188	chr10	158.8	0.00633215	chr21
158.9	0.0195736	chrX	158.9	0.0108395	chr1	158.9	0.0120617	chr10	158.9	0.00641281	chr21
159	0.0194359	chrX	159	0.0108056	chr1	159	0.0119293	chr10	159	0.00637042	chr21
159.1	0.0191901	chrX	159.1	0.0108727	chr1	159.1	0.0121288	chr10	159.1	0.00625636	chr21
159.2	0.0190123	chrX	159.2	0.010837	chr1	159.2	0.012151	chr10	159.2	0.00638992	chr21
159.3	0.0192966	chrX	159.3	0.0109104	chr1	159.3	0.012207	chr10	159.3	0.0063637	chr21
159.4	0.0190226	chrX	159.4	0.0107477	chr1	159.4	0.0121958	chr10	159.4	0.00624909	chr21
159.5	0.0192186	chrX	159.5	0.0108585	chr1	159.5	0.0120161	chr10	159.5	0.00634577	chr21
159.6	0.0193424	chrX	159.6	0.0109104	chr1	159.6	0.0120002	chr10	159.6	0.00634315	chr21
159.7	0.0191338	chrX	159.7	0.0108894	chr1	159.7	0.012193	chr10	159.7	0.00634465	chr21
159.8	0.019351	chrX	159.8	0.01092	chr1	159.8	0.0121818	chr10	159.8	0.00628776	chr21
159.9	0.0190674	chrX	159.9	0.0107932	chr1	159.9	0.0121842	chr10	159.9	0.00629767	chr21
160	0.019149	chrX	160	0.0108359	chr1	160	0.0123625	chr10	160	0.00632996	chr21
160.1	0.0191075	chrX	160.1	0.0107308	chr1	160.1	0.0120446	chr10	160.1	0.00645341	chr21
160.2	0.0191405	chrX	160.2	0.0107277	chr1	160.2	0.0122177	chr10	160.2	0.00630736	chr21
160.3	0.0191576	chrX	160.3	0.010709	chr1	160.3	0.0120219	chr10	160.3	0.00626887	chr21
160.4	0.0194391	chrX	160.4	0.0108229	chr1	160.4	0.0120769	chr10	160.4	0.00624347	chr21
160.5	0.0193096	chrX	160.5	0.0109103	chr1	160.5	0.0120549	chr10	160.5	0.00616245	chr21
160.6	0.0193857	chrX	160.6	0.0108767	chr1	160.6	0.0119159	chr10	160.6	0.00624368	chr21
160.7	0.0194017	chrX	160.7	0.0108898	chr1	160.7	0.0120376	chr10	160.7	0.00617954	chr21
160.8	0.019043	chrX	160.8	0.01085	chr1	160.8	0.0121107	chr10	160.8	0.00650092	chr21
160.9	0.0193762	chrX	160.9	0.0107743	chr1	160.9	0.0121578	chr10	160.9	0.0062727	chr21
161	0.0191947	chrX	161	0.0106609	chr1	161	0.012181	chr10	161	0.00616181	chr21
161.1	0.0187079	chrX	161.1	0.0108565	chr1	161.1	0.0120737	chr10	161.1	0.00615282	chr21
161.2	0.0194699	chrX	161.2	0.0106662	chr1	161.2	0.0121166	chr10	161.2	0.00622477	chr21
161.3	0.0190898	chrX	161.3	0.0106825	chr1	161.3	0.0122092	chr10	161.3	0.0062091	chr21
161.4	0.0192203	chrX	161.4	0.0107535	chr1	161.4	0.0120321	chr10	161.4	0.00626473	chr21
161.5	0.0192994	chrX	161.5	0.0108	chr1	161.5	0.012015	chr10	161.5	0.00626628	chr21
161.6	0.0187425	chrX	161.6	0.0107512	chr1	161.6	0.0118986	chr10	161.6	0.00616082	chr21
161.7	0.0188585	chrX	161.7	0.010773	chr1	161.7	0.0121167	chr10	161.7	0.00617418	chr21
161.8	0.0192562	chrX	161.8	0.0107071	chr1	161.8	0.0121353	chr10	161.8	0.00623316	chr21
161.9	0.0190966	chrX	161.9	0.0105902	chr1	161.9	0.0120992	chr10	161.9	0.00619972	chr21
162	0.019017	chrX	162	0.01068	chr1	162	0.0120611	chr10	162	0.00620822	chr21
162.1	0.0191414	chrX	162.1	0.010711	chr1	162.1	0.0119518	chr10	162.1	0.00637765	chr21
162.2	0.0188792	chrX	162.2	0.0106609	chr1	162.2	0.011962	chr10	162.2	0.00620487	chr21
162.3	0.0189268	chrX	162.3	0.0106106	chr1	162.3	0.0119817	chr10	162.3	0.00618649	chr21
162.4	0.019147	chrX	162.4	0.0107674	chr1	162.4	0.0119887	chr10	162.4	0.00612294	chr21
162.5	0.0192163	chrX	162.5	0.0106166	chr1	162.5	0.011992	chr10	162.5	0.00631592	chr21
162.6	0.0187427	chrX	162.6	0.0107736	chr1	162.6	0.0117201	chr10	162.6	0.00623734	chr21
162.7	0.0194685	chrX	162.7	0.010619	chr1	162.7	0.0120228	chr10	162.7	0.00631079	chr21
162.8	0.0192445	chrX	162.8	0.0106005	chr1	162.8	0.0119973	chr10	162.8	0.00619738	chr21
162.9	0.0192326	chrX	162.9	0.0107401	chr1	162.9	0.0119697	chr10	162.9	0.00616564	chr21
163	0.019067	chrX	163	0.0106236	chr1	163	0.0118654	chr10	163	0.00606444	chr21
163.1	0.0189392	chrX	163.1	0.0106025	chr1	163.1	0.0117297	chr10	163.1	0.00607616	chr21
163.2	0.0189484	chrX	163.2	0.0106116	chr1	163.2	0.012064	chr10	163.2	0.00614936	chr21
163.3	0.0190474	chrX	163.3	0.0106358	chr1	163.3	0.0120942	chr10	163.3	0.00605211	chr21
163.4	0.0188309	chrX	163.4	0.0105921	chr1	163.4	0.0119018	chr10	163.4	0.00626828	chr21
163.5	0.0187502	chrX	163.5	0.0105054	chr1	163.5	0.0118716	chr10	163.5	0.00633038	chr21
163.6	0.0187022	chrX	163.6	0.01051	chr1	163.6	0.0120295	chr10	163.6	0.00611279	chr21
163.7	0.0188286	chrX	163.7	0.0104746	chr1	163.7	0.0118082	chr10	163.7	0.00607832	chr21
163.8	0.018983	chrX	163.8	0.010648	chr1	163.8	0.0121777	chr10	163.8	0.00618715	chr21
163.9	0.018916	chrX	163.9	0.0105363	chr1	163.9	0.0119689	chr10	163.9	0.00623549	chr21
164	0.0186057	chrX	164	0.010501	chr1	164	0.0120959	chr10	164	0.00611155	chr21
164.1	0.0190837	chrX	164.1	0.010464	chr1	164.1	0.0118523	chr10	164.1	0.0061878	chr21
164.2	0.0191372	chrX	164.2	0.010574	chr1	164.2	0.0120907	chr10	164.2	0.00613112	chr21
164.3	0.0191031	chrX	164.3	0.0104602	chr1	164.3	0.0120037	chr10	164.3	0.00615271	chr21
164.4	0.0189405	chrX	164.4	0.0106305	chr1	164.4	0.0118454	chr10	164.4	0.00613206	chr21
164.5	0.0188697	chrX	164.5	0.0104313	chr1	164.5	0.0119169	chr10	164.5	0.00610535	chr21
164.6	0.0187137	chrX	164.6	0.0104908	chr1	164.6	0.0118703	chr10	164.6	0.00609835	chr21
164.7	0.0189452	chrX	164.7	0.0105797	chr1	164.7	0.0120001	chr10	164.7	0.0062159	chr21
164.8	0.0191639	chrX	164.8	0.0104989	chr1	164.8	0.0118207	chr10	164.8	0.00619427	chr21
164.9	0.0190187	chrX	164.9	0.010497	chr1	164.9	0.0117707	chr10	164.9	0.0061507	chr21
165	0.0190556	chrX	165	0.010508	chr1	165	0.0119544	chr10	165	0.0060656	chr21
165.1	0.0190158	chrX	165.1	0.0105058	chr1	165.1	0.0119555	chr10	165.1	0.00613389	chr21
165.2	0.0188467	chrX	165.2	0.0105449	chr1	165.2	0.0118997	chr10	165.2	0.00612851	chr21
165.3	0.0188297	chrX	165.3	0.0103866	chr1	165.3	0.0118083	chr10	165.3	0.00612431	chr21
165.4	0.0188393	chrX	165.4	0.0104573	chr1	165.4	0.011858	chr10	165.4	0.00613121	chr21
165.5	0.0189835	chrX	165.5	0.0104194	chr1	165.5	0.0118936	chr10	165.5	0.00617128	chr21
165.6	0.0188263	chrX	165.6	0.0104103	chr1	165.6	0.0119677	chr10	165.6	0.00608236	chr21
165.7	0.0187535	chrX	165.7	0.0104667	chr1	165.7	0.0117169	chr10	165.7	0.00609993	chr21
165.8	0.018916	chrX	165.8	0.0103709	chr1	165.8	0.0118964	chr10	165.8	0.00609545	chr21
165.9	0.0187952	chrX	165.9	0.0105876	chr1	165.9	0.0117385	chr10	165.9	0.00601068	chr21
166	0.0187522	chrX	166	0.0104438	chr1	166	0.0118804	chr10	166	0.00598119	chr21
166.1	0.0188386	chrX	166.1	0.0103767	chr1	166.1	0.0117389	chr10	166.1	0.00608398	chr21
166.2	0.0185757	chrX	166.2	0.0104388	chr1	166.2	0.0118018	chr10	166.2	0.00606137	chr21
166.3	0.0184024	chrX	166.3	0.0103287	chr1	166.3	0.0118115	chr10	166.3	0.00602064	chr21
166.4	0.0184991	chrX	166.4	0.0103998	chr1	166.4	0.0117251	chr10	166.4	0.00609638	chr21
166.5	0.0189965	chrX	166.5	0.0103732	chr1	166.5	0.0116942	chr10	166.5	0.00599451	chr21
166.6	0.0187802	chrX	166.6	0.0103395	chr1	166.6	0.0116257	chr10	166.6	0.00590629	chr21
166.7	0.0186808	chrX	166.7	0.0103542	chr1	166.7	0.0118563	chr10	166.7	0.00606675	chr21
166.8	0.0187514	chrX	166.8	0.0103572	chr1	166.8	0.0117363	chr10	166.8	0.00606126	chr21
166.9	0.0184444	chrX	166.9	0.0104523	chr1	166.9	0.0119252	chr10	166.9	0.00611437	chr21
167	0.0185791	chrX	167	0.0103543	chr1	167	0.0119804	chr10	167	0.00609916	chr21
167.1	0.018719	chrX	167.1	0.0103486	chr1	167.1	0.0116624	chr10	167.1	0.00600292	chr21
167.2	0.0187653	chrX	167.2	0.0104305	chr1	167.2	0.011774	chr10	167.2	0.00608605	chr21
167.3	0.0183943	chrX	167.3	0.0103824	chr1	167.3	0.0118035	chr10	167.3	0.00599502	chr21
167.4	0.018514	chrX	167.4	0.0103127	chr1	167.4	0.0117138	chr10	167.4	0.00603376	chr21
167.5	0.018671	chrX	167.5	0.0103017	chr1	167.5	0.0117777	chr10	167.5	0.00603107	chr21
167.6	0.0187679	chrX	167.6	0.010352	chr1	167.6	0.011759	chr10	167.6	0.00602851	chr21
167.7	0.018679	chrX	167.7	0.0103425	chr1	167.7	0.0115728	chr10	167.7	0.00600344	chr21
167.8	0.0183327	chrX	167.8	0.0103034	chr1	167.8	0.0117634	chr10	167.8	0.00602644	chr21
167.9	0.0184197	chrX	167.9	0.0102783	chr1	167.9	0.011631	chr10	167.9	0.00595491	chr21
168	0.0188756	chrX	168	0.010237	chr1	168	0.0118304	chr10	168	0.00613782	chr21
168.1	0.018406	chrX	168.1	0.0102614	chr1	168.1	0.0115388	chr10	168.1	0.00593873	chr21
168.2	0.0184665	chrX	168.2	0.0103052	chr1	168.2	0.0117203	chr10	168.2	0.00606863	chr21
168.3	0.0185321	chrX	168.3	0.01024	chr1	168.3	0.0116665	chr10	168.3	0.00597905	chr21
168.4	0.0185769	chrX	168.4	0.0103671	chr1	168.4	0.0117091	chr10	168.4	0.00601336	chr21
168.5	0.0181779	chrX	168.5	0.0102152	chr1	168.5	0.0120102	chr10	168.5	0.0059229	chr21
168.6	0.0184726	chrX	168.6	0.0102912	chr1	168.6	0.0116218	chr10	168.6	0.00603541	chr21
168.7	0.0184163	chrX	168.7	0.0103225	chr1	168.7	0.0117401	chr10	168.7	0.00599955	chr21
168.8	0.0186821	chrX	168.8	0.0103002	chr1	168.8	0.0116044	chr10	168.8	0.00596097	chr21
168.9	0.0184657	chrX	168.9	0.0101497	chr1	168.9	0.0118605	chr10	168.9	0.00602177	chr21
169	0.0184051	chrX	169	0.0103316	chr1	169	0.0116996	chr10	169	0.00603623	chr21
169.1	0.0186147	chrX	169.1	0.0101998	chr1	169.1	0.0116886	chr10	169.1	0.00595361	chr21
169.2	0.0184891	chrX	169.2	0.0102669	chr1	169.2	0.0116765	chr10	169.2	0.00590452	chr21
169.3	0.0184654	chrX	169.3	0.0103325	chr1	169.3	0.0114994	chr10	169.3	0.00592482	chr21
169.4	0.0185113	chrX	169.4	0.0102074	chr1	169.4	0.0117002	chr10	169.4	0.00593281	chr21
169.5	0.0183834	chrX	169.5	0.0102373	chr1	169.5	0.011638	chr10	169.5	0.00603565	chr21
169.6	0.0183615	chrX	169.6	0.0100807	chr1	169.6	0.0116156	chr10	169.6	0.00584463	chr21
169.7	0.0185427	chrX	169.7	0.0101831	chr1	169.7	0.0118663	chr10	169.7	0.00593791	chr21
169.8	0.0185195	chrX	169.8	0.0100874	chr1	169.8	0.0115015	chr10	169.8	0.00599709	chr21
169.9	0.018637	chrX	169.9	0.0100767	chr1	169.9	0.0116614	chr10	169.9	0.00581062	chr21
170	0.0183593	chrX	170	0.0101305	chr1	170	0.0114992	chr10	170	0.00593609	chr21
170.1	0.018296	chrX	170.1	0.0101555	chr1	170.1	0.0115944	chr10	170.1	0.00583234	chr21
170.2	0.0182679	chrX	170.2	0.0100737	chr1	170.2	0.0116323	chr10	170.2	0.00582355	chr21
170.3	0.0185064	chrX	170.3	0.0101745	chr1	170.3	0.0117827	chr10	170.3	0.00596129	chr21
170.4	0.0180615	chrX	170.4	0.010129	chr1	170.4	0.0114663	chr10	170.4	0.00585637	chr21
170.5	0.0184403	chrX	170.5	0.0100765	chr1	170.5	0.0114168	chr10	170.5	0.00586824	chr21
170.6	0.018093	chrX	170.6	0.010136	chr1	170.6	0.0115491	chr10	170.6	0.00586068	chr21
170.7	0.0181781	chrX	170.7	0.0101209	chr1	170.7	0.0113591	chr10	170.7	0.00587113	chr21
170.8	0.0184378	chrX	170.8	0.0100748	chr1	170.8	0.0115628	chr10	170.8	0.00586137	chr21
170.9	0.018421	chrX	170.9	0.0101757	chr1	170.9	0.0114876	chr10	170.9	0.00584897	chr21
171	0.01824	chrX	171	0.0101234	chr1	171	0.0117519	chr10	171	0.00585843	chr21
171.1	0.018314	chrX	171.1	0.0102134	chr1	171.1	0.0115504	chr10	171.1	0.00594185	chr21
171.2	0.0184552	chrX	171.2	0.0101236	chr1	171.2	0.0115177	chr10	171.2	0.00575661	chr21
171.3	0.0183973	chrX	171.3	0.0101269	chr1	171.3	0.0111814	chr10	171.3	0.00578937	chr21
171.4	0.0183693	chrX	171.4	0.00998029	chr1	171.4	0.0113511	chr10	171.4	0.00599097	chr21
171.5	0.0185073	chrX	171.5	0.0102094	chr1	171.5	0.0115276	chr10	171.5	0.00582095	chr21
171.6	0.0184766	chrX	171.6	0.0101361	chr1	171.6	0.0114541	chr10	171.6	0.0058405	chr21
171.7	0.0183392	chrX	171.7	0.0100789	chr1	171.7	0.0115526	chr10	171.7	0.00580592	chr21
171.8	0.018177	chrX	171.8	0.0100584	chr1	171.8	0.0113911	chr10	171.8	0.00590508	chr21
171.9	0.0184513	chrX	171.9	0.00985475	chr1	171.9	0.0115865	chr10	171.9	0.00576503	chr21
172	0.0181701	chrX	172	0.0101473	chr1	172	0.01144	chr10	172	0.00589869	chr21
172.1	0.0182779	chrX	172.1	0.0100296	chr1	172.1	0.0114307	chr10	172.1	0.0060164	chr21
172.2	0.0179318	chrX	172.2	0.0100739	chr1	172.2	0.0113243	chr10	172.2	0.00590474	chr21
172.3	0.0182253	chrX	172.3	0.0100671	chr1	172.3	0.0115089	chr10	172.3	0.00578239	chr21
172.4	0.018107	chrX	172.4	0.0101203	chr1	172.4	0.0115958	chr10	172.4	0.00585381	chr21
172.5	0.0180873	chrX	172.5	0.0100561	chr1	172.5	0.0113753	chr10	172.5	0.00578495	chr21
172.6	0.0178155	chrX	172.6	0.0100162	chr1	172.6	0.0113063	chr10	172.6	0.00587503	chr21
172.7	0.0180168	chrX	172.7	0.0100399	chr1	172.7	0.0111807	chr10	172.7	0.00594323	chr21
172.8	0.018048	chrX	172.8	0.0100646	chr1	172.8	0.0113116	chr10	172.8	0.00584652	chr21
172.9	0.0179827	chrX	172.9	0.0100266	chr1	172.9	0.0114261	chr10	172.9	0.00576935	chr21
173	0.0182267	chrX	173	0.00996719	chr1	173	0.0115058	chr10	173	0.00579226	chr21
173.1	0.0182351	chrX	173.1	0.0100727	chr1	173.1	0.0112974	chr10	173.1	0.00588764	chr21
173.2	0.0179908	chrX	173.2	0.00996851	chr1	173.2	0.0113474	chr10	173.2	0.00583478	chr21
173.3	0.0179016	chrX	173.3	0.00998117	chr1	173.3	0.0113472	chr10	173.3	0.00585702	chr21
173.4	0.0180321	chrX	173.4	0.0100452	chr1	173.4	0.0112399	chr10	173.4	0.00574863	chr21
173.5	0.0180221	chrX	173.5	0.00996072	chr1	173.5	0.0114376	chr10	173.5	0.00589525	chr21
173.6	0.0180339	chrX	173.6	0.00995715	chr1	173.6	0.011263	chr10	173.6	0.00566139	chr21
173.7	0.0178444	chrX	173.7	0.00991703	chr1	173.7	0.0111332	chr10	173.7	0.00586895	chr21
173.8	0.0182155	chrX	173.8	0.00991664	chr1	173.8	0.0113649	chr10	173.8	0.00595481	chr21
173.9	0.017761	chrX	173.9	0.00995844	chr1	173.9	0.0110726	chr10	173.9	0.0057586	chr21
174	0.0181676	chrX	174	0.0100009	chr1	174	0.01111	chr10	174	0.00559703	chr21
174.1	0.0181967	chrX	174.1	0.00992976	chr1	174.1	0.0110911	chr10	174.1	0.00572201	chr21
174.2	0.0180379	chrX	174.2	0.00995707	chr1	174.2	0.0112681	chr10	174.2	0.00579519	chr21
174.3	0.018132	chrX	174.3	0.00984003	chr1	174.3	0.0111675	chr10	174.3	0.00588519	chr21
174.4	0.0181322	chrX	174.4	0.00985563	chr1	174.4	0.0111403	chr10	174.4	0.00578553	chr21
174.5	0.017766	chrX	174.5	0.00993073	chr1	174.5	0.0110826	chr10	174.5	0.00581731	chr21
174.6	0.0179756	chrX	174.6	0.0099811	chr1	174.6	0.0108581	chr10	174.6	0.00578312	chr21
174.7	0.0179999	chrX	174.7	0.00992116	chr1	174.7	0.0112373	chr10	174.7	0.00579144	chr21
174.8	0.0180606	chrX	174.8	0.00977245	chr1	174.8	0.0110522	chr10	174.8	0.00580119	chr21
174.9	0.0180445	chrX	174.9	0.00984228	chr1	174.9	0.0111016	chr10	174.9	0.0058003	chr21
175	0.0179821	chrX	175	0.00990349	chr1	175	0.0112609	chr10	175	0.00564523	chr21
175.1	0.0179841	chrX	175.1	0.00976931	chr1	175.1	0.0111165	chr10	175.1	0.00563539	chr21
175.2	0.0179186	chrX	175.2	0.00980175	chr1	175.2	0.0111133	chr10	175.2	0.00580315	chr21
175.3	0.0179279	chrX	175.3	0.00982015	chr1	175.3	0.0111311	chr10	175.3	0.00560022	chr21
175.4	0.0180253	chrX	175.4	0.00976468	chr1	175.4	0.0111992	chr10	175.4	0.00578813	chr21
175.5	0.0179422	chrX	175.5	0.00981734	chr1	175.5	0.0112664	chr10	175.5	0.00559466	chr21
175.6	0.0176998	chrX	175.6	0.00986112	chr1	175.6	0.0112684	chr10	175.6	0.0057038	chr21
175.7	0.0174213	chrX	175.7	0.00977902	chr1	175.7	0.0110167	chr10	175.7	0.00575792	chr21
175.8	0.0182186	chrX	175.8	0.00984038	chr1	175.8	0.0110632	chr10	175.8	0.00575018	chr21
175.9	0.0179143	chrX	175.9	0.009778	chr1	175.9	0.0110783	chr10	175.9	0.0056684	chr21
176	0.0177401	chrX	176	0.00974738	chr1	176	0.0112404	chr10	176	0.00562984	chr21
176.1	0.0177756	chrX	176.1	0.00989927	chr1	176.1	0.0112567	chr10	176.1	0.00579385	chr21
176.2	0.0180896	chrX	176.2	0.00977379	chr1	176.2	0.0112339	chr10	176.2	0.00581721	chr21
176.3	0.0180779	chrX	176.3	0.0097496	chr1	176.3	0.0111599	chr10	176.3	0.00567594	chr21
176.4	0.0179173	chrX	176.4	0.00975526	chr1	176.4	0.0111972	chr10	176.4	0.00571337	chr21
176.5	0.0179003	chrX	176.5	0.00977222	chr1	176.5	0.0111226	chr10	176.5	0.00559953	chr21
176.6	0.0178686	chrX	176.6	0.00967469	chr1	176.6	0.0111631	chr10	176.6	0.00575938	chr21
176.7	0.0178278	chrX	176.7	0.00979084	chr1	176.7	0.0109055	chr10	176.7	0.00577988	chr21
176.8	0.0175549	chrX	176.8	0.00974677	chr1	176.8	0.0112595	chr10	176.8	0.00568188	chr21
176.9	0.0179767	chrX	176.9	0.00980902	chr1	176.9	0.0111842	chr10	176.9	0.00554635	chr21
177	0.0177815	chrX	177	0.00972864	chr1	177	0.0113627	chr10	177	0.00572178	chr21
177.1	0.0179645	chrX	177.1	0.00970464	chr1	177.1	0.0110325	chr10	177.1	0.00573444	chr21
177.2	0.0179689	chrX	177.2	0.00962931	chr1	177.2	0.0110903	chr10	177.2	0.00566257	chr21
177.3	0.0179745	chrX	177.3	0.00975697	chr1	177.3	0.0110591	chr10	177.3	0.00562803	chr21
177.4	0.0177817	chrX	177.4	0.00975662	chr1	177.4	0.0109816	chr10	177.4	0.00566653	chr21
177.5	0.0173832	chrX	177.5	0.00970126	chr1	177.5	0.0108878	chr10	177.5	0.00576482	chr21
177.6	0.0177949	chrX	177.6	0.00968892	chr1	177.6	0.0110916	chr10	177.6	0.00577428	chr21
177.7	0.0181127	chrX	177.7	0.00968706	chr1	177.7	0.0112042	chr10	177.7	0.00567665	chr21
177.8	0.0175334	chrX	177.8	0.00974013	chr1	177.8	0.0110658	chr10	177.8	0.00555845	chr21
177.9	0.0178632	chrX	177.9	0.00969868	chr1	177.9	0.0110549	chr10	177.9	0.00575803	chr21
178	0.0180316	chrX	178	0.00961724	chr1	178	0.0108185	chr10	178	0.00559798	chr21
178.1	0.0177216	chrX	178.1	0.00972613	chr1	178.1	0.0109078	chr10	178.1	0.00567391	chr21
178.2	0.0180107	chrX	178.2	0.0096398	chr1	178.2	0.0108322	chr10	178.2	0.00563595	chr21
178.3	0.017757	chrX	178.3	0.00972689	chr1	178.3	0.0109271	chr10	178.3	0.00561467	chr21
178.4	0.0175165	chrX	178.4	0.00965933	chr1	178.4	0.0110729	chr10	178.4	0.00558554	chr21
178.5	0.0175339	chrX	178.5	0.00963193	chr1	178.5	0.0109779	chr10	178.5	0.00565075	chr21
178.6	0.0175058	chrX	178.6	0.00967977	chr1	178.6	0.0108625	chr10	178.6	0.00572405	chr21
178.7	0.0176649	chrX	178.7	0.00962785	chr1	178.7	0.0109631	chr10	178.7	0.00563646	chr21
178.8	0.0175586	chrX	178.8	0.00967056	chr1	178.8	0.0109987	chr10	178.8	0.0056671	chr21
178.9	0.0173468	chrX	178.9	0.00971096	chr1	178.9	0.0110107	chr10	178.9	0.00557297	chr21
179	0.0181273	chrX	179	0.00967287	chr1	179	0.011019	chr10	179	0.00563601	chr21
179.1	0.0175313	chrX	179.1	0.00972457	chr1	179.1	0.0110162	chr10	179.1	0.00559483	chr21
179.2	0.0177853	chrX	179.2	0.00973671	chr1	179.2	0.010919	chr10	179.2	0.00561186	chr21
179.3	0.0176581	chrX	179.3	0.00955621	chr1	179.3	0.0109692	chr10	179.3	0.00555128	chr21
179.4	0.0176488	chrX	179.4	0.00953412	chr1	179.4	0.0109138	chr10	179.4	0.00562455	chr21
179.5	0.0177649	chrX	179.5	0.00956965	chr1	179.5	0.0109991	chr10	179.5	0.00555776	chr21
179.6	0.0175752	chrX	179.6	0.00955901	chr1	179.6	0.0107364	chr10	179.6	0.00566921	chr21
179.7	0.0176409	chrX	179.7	0.00964417	chr1	179.7	0.010945	chr10	179.7	0.00552147	chr21
179.8	0.0177191	chrX	179.8	0.00960378	chr1	179.8	0.0107511	chr10	179.8	0.00558661	chr21
179.9	0.0174627	chrX	179.9	0.00959776	chr1	179.9	0.0111054	chr10	179.9	0.00571573	chr21
180	0.0177204	chrX	180	0.00954491	chr1	180	0.0108019	chr10	180	0.00565788	chr21
180.1	0.0177919	chrX	180.1	0.00964654	chr1	180.1	0.0108293	chr10	180.1	0.00565432	chr21
180.2	0.0177955	chrX	180.2	0.00952712	chr1	180.2	0.0111317	chr10	180.2	0.00573575	chr21
180.3	0.0179331	chrX	180.3	0.00950778	chr1	180.3	0.0110333	chr10	180.3	0.00566199	chr21
180.4	0.0176948	chrX	180.4	0.00952348	chr1	180.4	0.0108359	chr10	180.4	0.00550137	chr21
180.5	0.0176568	chrX	180.5	0.00949109	chr1	180.5	0.0108899	chr10	180.5	0.00563067	chr21
180.6	0.0177564	chrX	180.6	0.00953762	chr1	180.6	0.0108257	chr10	180.6	0.00565181	chr21
180.7	0.0177609	chrX	180.7	0.00963858	chr1	180.7	0.0109719	chr10	180.7	0.0055917	chr21
180.8	0.0176504	chrX	180.8	0.00959879	chr1	180.8	0.0108632	chr10	180.8	0.00539903	chr21
180.9	0.0178136	chrX	180.9	0.00948269	chr1	180.9	0.0108279	chr10	180.9	0.00548068	chr21
181	0.0177025	chrX	181	0.0096044	chr1	181	0.0109254	chr10	181	0.00578612	chr21
181.1	0.017431	chrX	181.1	0.0095635	chr1	181.1	0.0108363	chr10	181.1	0.00546752	chr21
181.2	0.0178277	chrX	181.2	0.00957083	chr1	181.2	0.0109314	chr10	181.2	0.00548611	chr21
181.3	0.0175316	chrX	181.3	0.00945073	chr1	181.3	0.0108467	chr10	181.3	0.00565924	chr21
181.4	0.017643	chrX	181.4	0.00945123	chr1	181.4	0.0107877	chr10	181.4	0.0055792	chr21
181.5	0.017506	chrX	181.5	0.0094902	chr1	181.5	0.0110569	chr10	181.5	0.00547116	chr21
181.6	0.0175242	chrX	181.6	0.00956933	chr1	181.6	0.0108318	chr10	181.6	0.00559161	chr21
181.7	0.0174756	chrX	181.7	0.00953201	chr1	181.7	0.0110261	chr10	181.7	0.0055734	chr21
181.8	0.0176063	chrX	181.8	0.00944831	chr1	181.8	0.010782	chr10	181.8	0.00555106	chr21
181.9	0.0174875	chrX	181.9	0.0093945	chr1	181.9	0.0106296	chr10	181.9	0.00543286	chr21
182	0.0176877	chrX	182	0.00946895	chr1	182	0.0107764	chr10	182	0.00547185	chr21
182.1	0.0174517	chrX	182.1	0.00943362	chr1	182.1	0.0108975	chr10	182.1	0.0056471	chr21
182.2	0.0178493	chrX	182.2	0.00936824	chr1	182.2	0.010718	chr10	182.2	0.00545948	chr21
182.3	0.0175296	chrX	182.3	0.00942656	chr1	182.3	0.0107574	chr10	182.3	0.00555294	chr21
182.4	0.017497	chrX	182.4	0.00937341	chr1	182.4	0.0107798	chr10	182.4	0.0055831	chr21
182.5	0.017536	chrX	182.5	0.00944615	chr1	182.5	0.0109469	chr10	182.5	0.00562377	chr21
182.6	0.0176485	chrX	182.6	0.00935749	chr1	182.6	0.0107974	chr10	182.6	0.00529709	chr21
182.7	0.0170414	chrX	182.7	0.00948763	chr1	182.7	0.0108367	chr10	182.7	0.00558265	chr21
182.8	0.0172084	chrX	182.8	0.0094467	chr1	182.8	0.0107882	chr10	182.8	0.00546767	chr21
182.9	0.0175309	chrX	182.9	0.00942242	chr1	182.9	0.0107008	chr10	182.9	0.00549226	chr21
183	0.01738	chrX	183	0.00937831	chr1	183	0.0108719	chr10	183	0.00550247	chr21
183.1	0.017415	chrX	183.1	0.00937694	chr1	183.1	0.0105722	chr10	183.1	0.00533796	chr21
183.2	0.0175084	chrX	183.2	0.00940495	chr1	183.2	0.0107069	chr10	183.2	0.00547443	chr21
183.3	0.0175734	chrX	183.3	0.00946323	chr1	183.3	0.0108415	chr10	183.3	0.00544268	chr21
183.4	0.0175325	chrX	183.4	0.00937799	chr1	183.4	0.0106208	chr10	183.4	0.00545694	chr21
183.5	0.0175372	chrX	183.5	0.00943708	chr1	183.5	0.0107414	chr10	183.5	0.00543891	chr21
183.6	0.017649	chrX	183.6	0.00931357	chr1	183.6	0.0106608	chr10	183.6	0.00533383	chr21
183.7	0.017425	chrX	183.7	0.00933484	chr1	183.7	0.0107322	chr10	183.7	0.00547528	chr21
183.8	0.0173336	chrX	183.8	0.00939729	chr1	183.8	0.0109432	chr10	183.8	0.00555394	chr21
183.9	0.0175126	chrX	183.9	0.00942935	chr1	183.9	0.0106807	chr10	183.9	0.00553332	chr21
184	0.0173512	chrX	184	0.00943157	chr1	184	0.0107288	chr10	184	0.00535306	chr21
184.1	0.0172851	chrX	184.1	0.00932921	chr1	184.1	0.0105916	chr10	184.1	0.00559714	chr21
184.2	0.0170854	chrX	184.2	0.00933505	chr1	184.2	0.0108726	chr10	184.2	0.00557245	chr21
184.3	0.0169764	chrX	184.3	0.0094468	chr1	184.3	0.0106191	chr10	184.3	0.00545336	chr21
184.4	0.0171205	chrX	184.4	0.00928319	chr1	184.4	0.0108099	chr10	184.4	0.00547586	chr21
184.5	0.0175669	chrX	184.5	0.00935178	chr1	184.5	0.0108157	chr10	184.5	0.0054078	chr21
184.6	0.0172294	chrX	184.6	0.00930434	chr1	184.6	0.0108207	chr10	184.6	0.00557368	chr21
184.7	0.0169661	chrX	184.7	0.00932336	chr1	184.7	0.0107598	chr10	184.7	0.00541369	chr21
184.8	0.0174126	chrX	184.8	0.00928999	chr1	184.8	0.010718	chr10	184.8	0.00553023	chr21
184.9	0.017356	chrX	184.9	0.00938281	chr1	184.9	0.010738	chr10	184.9	0.00547696	chr21
185	0.0171605	chrX	185	0.00930973	chr1	185	0.0105516	chr10	185	0.00544386	chr21
185.1	0.0175629	chrX	185.1	0.00934684	chr1	185.1	0.0106555	chr10	185.1	0.00548827	chr21
185.2	0.0171128	chrX	185.2	0.00931572	chr1	185.2	0.0108288	chr10	185.2	0.00544559	chr21
185.3	0.0169644	chrX	185.3	0.00928467	chr1	185.3	0.0108806	chr10	185.3	0.00533605	chr21
185.4	0.0175429	chrX	185.4	0.00927132	chr1	185.4	0.010534	chr10	185.4	0.0054567	chr21
185.5	0.017203	chrX	185.5	0.00925434	chr1	185.5	0.0107107	chr10	185.5	0.00546508	chr21
185.6	0.0172513	chrX	185.6	0.00935511	chr1	185.6	0.0105126	chr10	185.6	0.00534037	chr21
185.7	0.017255	chrX	185.7	0.00930135	chr1	185.7	0.0108198	chr10	185.7	0.00542148	chr21
185.8	0.0173799	chrX	185.8	0.00925534	chr1	185.8	0.0108156	chr10	185.8	0.00535476	chr21
185.9	0.0172052	chrX	185.9	0.00924146	chr1	185.9	0.010676	chr10	185.9	0.00547284	chr21
186	0.0175169	chrX	186	0.00925964	chr1	186	0.0105258	chr10	186	0.00539711	chr21
186.1	0.017519	chrX	186.1	0.00926039	chr1	186.1	0.0105909	chr10	186.1	0.00527563	chr21
186.2	0.017358	chrX	186.2	0.00917846	chr1	186.2	0.0104002	chr10	186.2	0.00539949	chr21
186.3	0.017085	chrX	186.3	0.00919326	chr1	186.3	0.0103866	chr10	186.3	0.00528556	chr21
186.4	0.0172856	chrX	186.4	0.00921024	chr1	186.4	0.0106162	chr10	186.4	0.00534215	chr21
186.5	0.0171038	chrX	186.5	0.00925656	chr1	186.5	0.0104991	chr10	186.5	0.00531852	chr21
186.6	0.0169665	chrX	186.6	0.0092031	chr1	186.6	0.0106963	chr10	186.6	0.005367	chr21
186.7	0.0171061	chrX	186.7	0.00932564	chr1	186.7	0.0105356	chr10	186.7	0.00526532	chr21
186.8	0.0171644	chrX	186.8	0.00919627	chr1	186.8	0.0104615	chr10	186.8	0.00541748	chr21
186.9	0.0172027	chrX	186.9	0.00911777	chr1	186.9	0.0104805	chr10	186.9	0.00529705	chr21
187	0.0171137	chrX	187	0.0092872	chr1	187	0.0103775	chr10	187	0.00535786	chr21
187.1	0.0170358	chrX	187.1	0.00932182	chr1	187.1	0.0105543	chr10	187.1	0.00537344	chr21
187.2	0.017282	chrX	187.2	0.00922941	chr1	187.2	0.0104767	chr10	187.2	0.00536544	chr21
187.3	0.0172529	chrX	187.3	0.00923391	chr1	187.3	0.0106154	chr10	187.3	0.00527679	chr21
187.4	0.0170345	chrX	187.4	0.00925596	chr1	187.4	0.0104359	chr10	187.4	0.00527877	chr21
187.5	0.0172954	chrX	187.5	0.0092443	chr1	187.5	0.0107082	chr10	187.5	0.00539314	chr21
187.6	0.0167624	chrX	187.6	0.00918142	chr1	187.6	0.0103621	chr10	187.6	0.00537105	chr21
187.7	0.0171615	chrX	187.7	0.00915494	chr1	187.7	0.010559	chr10	187.7	0.00538272	chr21
187.8	0.0172817	chrX	187.8	0.00911356	chr1	187.8	0.0104956	chr10	187.8	0.00529566	chr21
187.9	0.017028	chrX	187.9	0.00907937	chr1	187.9	0.0104372	chr10	187.9	0.00526705	chr21
188	0.0174618	chrX	188	0.00914562	chr1	188	0.0107182	chr10	188	0.00535897	chr21
188.1	0.0171792	chrX	188.1	0.00916504	chr1	188.1	0.0103879	chr10	188.1	0.0053087	chr21
188.2	0.0169856	chrX	188.2	0.00923865	chr1	188.2	0.010461	chr10	188.2	0.00537079	chr21
188.3	0.0170084	chrX	188.3	0.0091054	chr1	188.3	0.0104201	chr10	188.3	0.00539832	chr21
188.4	0.0170528	chrX	188.4	0.0091023	chr1	188.4	0.0102208	chr10	188.4	0.00538872	chr21
188.5	0.0169623	chrX	188.5	0.00912098	chr1	188.5	0.0105631	chr10	188.5	0.00535189	chr21
188.6	0.0171327	chrX	188.6	0.009074	chr1	188.6	0.0105725	chr10	188.6	0.00538712	chr21
188.7	0.0172634	chrX	188.7	0.00901248	chr1	188.7	0.0104994	chr10	188.7	0.00526538	chr21
188.8	0.0170183	chrX	188.8	0.00907729	chr1	188.8	0.0103381	chr10	188.8	0.00531365	chr21
188.9	0.0169308	chrX	188.9	0.00909659	chr1	188.9	0.0105121	chr10	188.9	0.00531557	chr21
189	0.017254	chrX	189	0.00905583	chr1	189	0.010419	chr10	189	0.00523174	chr21
189.1	0.0168929	chrX	189.1	0.00904636	chr1	189.1	0.0105518	chr10	189.1	0.00525293	chr21
189.2	0.0169981	chrX	189.2	0.00915296	chr1	189.2	0.0102015	chr10	189.2	0.00525054	chr21
189.3	0.0168964	chrX	189.3	0.00903608	chr1	189.3	0.0103911	chr10	189.3	0.00519941	chr21
189.4	0.016836	chrX	189.4	0.0090269	chr1	189.4	0.0104038	chr10	189.4	0.00522603	chr21
189.5	0.0172543	chrX	189.5	0.00900098	chr1	189.5	0.0102677	chr10	189.5	0.00534222	chr21
189.6	0.0170111	chrX	189.6	0.0090793	chr1	189.6	0.0105237	chr10	189.6	0.00528033	chr21
189.7	0.0166609	chrX	189.7	0.00904051	chr1	189.7	0.0104346	chr10	189.7	0.00520943	chr21
189.8	0.0166789	chrX	189.8	0.00921183	chr1	189.8	0.0103714	chr10	189.8	0.00528879	chr21
189.9	0.0168569	chrX	189.9	0.00904953	chr1	189.9	0.0103733	chr10	189.9	0.0052338	chr21
190	0.0170206	chrX	190	0.00905355	chr1	190	0.0104339	chr10	190	0.00532181	chr21
190.1	0.016768	chrX	190.1	0.00913621	chr1	190.1	0.0105703	chr10	190.1	0.00520851	chr21
190.2	0.0169902	chrX	190.2	0.00907868	chr1	190.2	0.0106138	chr10	190.2	0.00519862	chr21
190.3	0.0169794	chrX	190.3	0.00891004	chr1	190.3	0.0102952	chr10	190.3	0.00526319	chr21
190.4	0.0170974	chrX	190.4	0.0090971	chr1	190.4	0.0103534	chr10	190.4	0.0052655	chr21
190.5	0.0170159	chrX	190.5	0.00899108	chr1	190.5	0.0103673	chr10	190.5	0.00521779	chr21
190.6	0.0170019	chrX	190.6	0.00904887	chr1	190.6	0.0102366	chr10	190.6	0.00527143	chr21
190.7	0.0167628	chrX	190.7	0.00901061	chr1	190.7	0.0103822	chr10	190.7	0.00524067	chr21
190.8	0.0167194	chrX	190.8	0.00906995	chr1	190.8	0.0104524	chr10	190.8	0.00520145	chr21
190.9	0.0170364	chrX	190.9	0.00898489	chr1	190.9	0.0102064	chr10	190.9	0.00521046	chr21
191	0.0171063	chrX	191	0.00906076	chr1	191	0.0102921	chr10	191	0.00527236	chr21
191.1	0.0166946	chrX	191.1	0.008997	chr1	191.1	0.0104577	chr10	191.1	0.00524726	chr21
191.2	0.0167968	chrX	191.2	0.00911027	chr1	191.2	0.0104506	chr10	191.2	0.00524195	chr21
191.3	0.0168744	chrX	191.3	0.00899983	chr1	191.3	0.0103775	chr10	191.3	0.00526044	chr21
191.4	0.0169685	chrX	191.4	0.00893673	chr1	191.4	0.0104195	chr10	191.4	0.00531123	chr21
191.5	0.0169974	chrX	191.5	0.00898197	chr1	191.5	0.0104953	chr10	191.5	0.00524437	chr21
191.6	0.0166909	chrX	191.6	0.00903798	chr1	191.6	0.0103395	chr10	191.6	0.00520356	chr21
191.7	0.0169579	chrX	191.7	0.00895459	chr1	191.7	0.0105727	chr10	191.7	0.00522971	chr21
191.8	0.0170263	chrX	191.8	0.00896397	chr1	191.8	0.0103093	chr10	191.8	0.00529018	chr21
191.9	0.0168082	chrX	191.9	0.00894945	chr1	191.9	0.0101455	chr10	191.9	0.00521326	chr21
192	0.016974	chrX	192	0.00893138	chr1	192	0.0104409	chr10	192	0.00522913	chr21
192.1	0.0166834	chrX	192.1	0.00909063	chr1	192.1	0.0101715	chr10	192.1	0.00522603	chr21
192.2	0.0168655	chrX	192.2	0.0090846	chr1	192.2	0.010379	chr10	192.2	0.00513238	chr21
192.3	0.0167777	chrX	192.3	0.0089599	chr1	192.3	0.0101909	chr10	192.3	0.00510827	chr21
192.4	0.0168918	chrX	192.4	0.00891589	chr1	192.4	0.0102056	chr10	192.4	0.00529091	chr21
192.5	0.0168545	chrX	192.5	0.00904484	chr1	192.5	0.0103549	chr10	192.5	0.00504635	chr21
192.6	0.0167459	chrX	192.6	0.00891983	chr1	192.6	0.0103946	chr10	192.6	0.00525329	chr21
192.7	0.0168443	chrX	192.7	0.0088284	chr1	192.7	0.0102262	chr10	192.7	0.00508739	chr21
192.8	0.0166151	chrX	192.8	0.00891927	chr1	192.8	0.0103488	chr10	192.8	0.00510737	chr21
192.9	0.0168021	chrX	192.9	0.00890822	chr1	192.9	0.0102145	chr10	192.9	0.00520018	chr21
193	0.0168222	chrX	193	0.0088506	chr1	193	0.0104169	chr10	193	0.00519459	chr21
193.1	0.0167067	chrX	193.1	0.008966	chr1	193.1	0.0102842	chr10	193.1	0.0051954	chr21
193.2	0.0168769	chrX	193.2	0.00898578	chr1	193.2	0.0101877	chr10	193.2	0.0051653	chr21
193.3	0.016938	chrX	193.3	0.00894383	chr1	193.3	0.010323	chr10	193.3	0.00507724	chr21
193.4	0.0169298	chrX	193.4	0.00884384	chr1	193.4	0.0102177	chr10	193.4	0.00503509	chr21
193.5	0.0167951	chrX	193.5	0.00893223	chr1	193.5	0.0103887	chr10	193.5	0.00505351	chr21
193.6	0.0166167	chrX	193.6	0.00888287	chr1	193.6	0.0102356	chr10	193.6	0.00513365	chr21
193.7	0.0167302	chrX	193.7	0.00883411	chr1	193.7	0.0101366	chr10	193.7	0.00525275	chr21
193.8	0.0168544	chrX	193.8	0.00893676	chr1	193.8	0.0102646	chr10	193.8	0.00518021	chr21
193.9	0.0165302	chrX	193.9	0.00894478	chr1	193.9	0.0101714	chr10	193.9	0.0051735	chr21
194	0.0167462	chrX	194	0.00882352	chr1	194	0.0102192	chr10	194	0.00513682	chr21
194.1	0.0166201	chrX	194.1	0.00883119	chr1	194.1	0.0101956	chr10	194.1	0.00514172	chr21
194.2	0.0169397	chrX	194.2	0.00886547	chr1	194.2	0.0101879	chr10	194.2	0.00524624	chr21
194.3	0.0164889	chrX	194.3	0.00885395	chr1	194.3	0.0103664	chr10	194.3	0.00522901	chr21
194.4	0.016839	chrX	194.4	0.00890089	chr1	194.4	0.0104937	chr10	194.4	0.00509438	chr21
194.5	0.0166221	chrX	194.5	0.00885572	chr1	194.5	0.0101087	chr10	194.5	0.0052231	chr21
194.6	0.0166752	chrX	194.6	0.00891194	chr1	194.6	0.0100144	chr10	194.6	0.00507289	chr21
194.7	0.0168054	chrX	194.7	0.00883321	chr1	194.7	0.0100831	chr10	194.7	0.00512381	chr21
194.8	0.0166533	chrX	194.8	0.00886456	chr1	194.8	0.0100409	chr10	194.8	0.00516763	chr21
194.9	0.0166891	chrX	194.9	0.00885859	chr1	194.9	0.0102922	chr10	194.9	0.00518167	chr21
195	0.0164933	chrX	195	0.00888334	chr1	195	0.0102874	chr10	195	0.00522659	chr21
195.1	0.0166392	chrX	195.1	0.00875482	chr1	195.1	0.0102551	chr10	195.1	0.00513052	chr21
195.2	0.0168015	chrX	195.2	0.0088013	chr1	195.2	0.010028	chr10	195.2	0.00516882	chr21
195.3	0.0167622	chrX	195.3	0.00883137	chr1	195.3	0.0102356	chr10	195.3	0.00505658	chr21
195.4	0.0164534	chrX	195.4	0.00873714	chr1	195.4	0.0102093	chr10	195.4	0.00512671	chr21
195.5	0.0165053	chrX	195.5	0.00875649	chr1	195.5	0.0103735	chr10	195.5	0.00505763	chr21
195.6	0.0166461	chrX	195.6	0.00862921	chr1	195.6	0.0102389	chr10	195.6	0.00517168	chr21
195.7	0.0168404	chrX	195.7	0.008748	chr1	195.7	0.0103506	chr10	195.7	0.00507358	chr21
195.8	0.0166292	chrX	195.8	0.00876715	chr1	195.8	0.0104084	chr10	195.8	0.00512678	chr21
195.9	0.0164768	chrX	195.9	0.00868637	chr1	195.9	0.0100374	chr10	195.9	0.0050294	chr21
196	0.0166801	chrX	196	0.00878693	chr1	196	0.0100651	chr10	196	0.00517326	chr21
196.1	0.0167046	chrX	196.1	0.00872823	chr1	196.1	0.0100078	chr10	196.1	0.00512772	chr21
196.2	0.0165773	chrX	196.2	0.00879174	chr1	196.2	0.0100397	chr10	196.2	0.00503462	chr21
196.3	0.016593	chrX	196.3	0.00879728	chr1	196.3	0.0102303	chr10	196.3	0.00524368	chr21
196.4	0.0162555	chrX	196.4	0.00870643	chr1	196.4	0.0100056	chr10	196.4	0.00513267	chr21
196.5	0.0163123	chrX	196.5	0.00862504	chr1	196.5	0.010136	chr10	196.5	0.00507175	chr21
196.6	0.0165893	chrX	196.6	0.0087852	chr1	196.6	0.0101731	chr10	196.6	0.00505671	chr21
196.7	0.0165474	chrX	196.7	0.00866503	chr1	196.7	0.0101322	chr10	196.7	0.00501327	chr21
196.8	0.0168048	chrX	196.8	0.00864737	chr1	196.8	0.0100187	chr10	196.8	0.00510747	chr21
196.9	0.0165316	chrX	196.9	0.00872495	chr1	196.9	0.0102405	chr10	196.9	0.0050331	chr21
197	0.0165521	chrX	197	0.00864224	chr1	197	0.0102227	chr10	197	0.00503632	chr21
197.1	0.0167549	chrX	197.1	0.00873361	chr1	197.1	0.00999972	chr10	197.1	0.00501764	chr21
197.2	0.0163909	chrX	197.2	0.00871357	chr1	197.2	0.0102341	chr10	197.2	0.00505685	chr21
197.3	0.0163441	chrX	197.3	0.0087606	chr1	197.3	0.0101395	chr10	197.3	0.00490902	chr21
197.4	0.0168605	chrX	197.4	0.0087504	chr1	197.4	0.0101346	chr10	197.4	0.00506587	chr21
197.5	0.0165903	chrX	197.5	0.00866412	chr1	197.5	0.0101234	chr10	197.5	0.00502964	chr21
197.6	0.0165407	chrX	197.6	0.00859257	chr1	197.6	0.0101419	chr10	197.6	0.00497084	chr21
197.7	0.0166532	chrX	197.7	0.00873987	chr1	197.7	0.0102008	chr10	197.7	0.00497084	chr21
197.8	0.0165016	chrX	197.8	0.00860191	chr1	197.8	0.0100201	chr10	197.8	0.00498381	chr21
197.9	0.0165997	chrX	197.9	0.00860135	chr1	197.9	0.0100511	chr10	197.9	0.00504693	chr21
198	0.0166068	chrX	198	0.00864531	chr1	198	0.0098907	chr10	198	0.00498794	chr21
198.1	0.016597	chrX	198.1	0.00860096	chr1	198.1	0.0101981	chr10	198.1	0.005083	chr21
198.2	0.0165508	chrX	198.2	0.00854551	chr1	198.2	0.0102687	chr10	198.2	0.00498689	chr21
198.3	0.0162557	chrX	198.3	0.00865074	chr1	198.3	0.0100952	chr10	198.3	0.00496958	chr21
198.4	0.0167303	chrX	198.4	0.00870224	chr1	198.4	0.0100397	chr10	198.4	0.00502131	chr21
198.5	0.0164002	chrX	198.5	0.00872691	chr1	198.5	0.0101326	chr10	198.5	0.00505425	chr21
198.6	0.0163474	chrX	198.6	0.00852987	chr1	198.6	0.00996991	chr10	198.6	0.0049113	chr21
198.7	0.016255	chrX	198.7	0.00864691	chr1	198.7	0.00999619	chr10	198.7	0.00499178	chr21
198.8	0.0163733	chrX	198.8	0.00868793	chr1	198.8	0.00992876	chr10	198.8	0.00493999	chr21
198.9	0.0162625	chrX	198.9	0.00852141	chr1	198.9	0.00996229	chr10	198.9	0.00506742	chr21
[truncated: 1,011 more rows]
